# Supplementary material for: Highly reversible transition metal migration in superstructure-free Li-rich oxide boosting voltage stability and redox symmetry
Source: Nat Commun. 2024 Jun 4;15:4742. doi: 10.1038/s41467-024-48890-1 (PMC11150454; doi:10.1038/s41467-024-48890-1)
Supplement: Supplementary file 4 — Source data [file 41467_2024_48890_MOESM4_ESM.xlsx]

## Sheet: Figure 1
Figure 1a
	Observed	Calculated	Difference
2θ (degree)	XRD Intensity	XRD Intensity	XRD Intensity
10	891.431	841.939	49.492
10.01	1016.93	844.043	172.887
10.02	1046.1	846.114	199.986
10.03	1015.15	848.151	166.999
10.04	856.166	850.155	6.011
10.05	885.215	852.126	33.089
10.06	922.845	854.065	68.78
10.07	964.857	855.971	108.886
10.08	998.102	857.846	140.256
10.09	920.363	859.688	60.675
10.1	943.113	861.499	81.614
10.11	950.021	863.279	86.742
10.12	956.396	865.028	91.368
10.13	1012.59	866.746	145.844
10.14	1041.12	868.433	172.687
10.15	930.167	870.09	60.077
10.16	959.721	871.717	88.004
10.17	989.303	873.314	115.989
10.18	994.39	874.881	119.509
10.19	908.758	876.419	32.339
10.2	984.566	877.928	106.638
10.21	959.247	879.408	79.839
10.22	932.506	880.86	51.646
10.23	893.185	882.283	10.902
10.24	957.686	883.678	74.008
10.25	919.806	885.044	34.762
10.26	942.342	886.384	55.958
10.27	810.397	887.695	-77.298
10.28	900.072	888.98	11.092
10.29	809.229	890.237	-81.008
10.3	907.499	891.467	16.032
10.31	822.47	892.671	-70.201
10.32	906.39	893.849	12.541
10.33	859.316	895	-35.684
10.34	828.546	896.126	-67.58
10.35	879.822	897.226	-17.404
10.36	814.668	898.3	-83.632
10.37	901.097	899.349	1.748
10.38	853.01	900.373	-47.363
10.39	920.296	901.372	18.924
10.4	962.904	902.346	60.558
10.41	978.867	903.296	75.571
10.42	946.156	904.222	41.934
10.43	1028.99	905.124	123.866
10.44	1033.2	906.002	127.198
10.45	983.521	906.857	76.664
10.46	994.952	907.688	87.264
10.47	887.756	908.496	-20.74
10.48	895.935	909.281	-13.346
10.49	881.631	910.043	-28.412
10.5	841.077	910.783	-69.706
10.51	818.983	911.501	-92.518
10.52	856.76	912.196	-55.436
10.53	873.176	912.869	-39.693
10.54	959.216	913.521	45.695
10.55	926.462	914.151	12.311
10.56	1050.77	914.76	136.01
10.57	901.135	915.348	-14.213
10.58	896.362	915.914	-19.552
10.59	861.51	916.46	-54.95
10.6	962.19	916.986	45.204
10.61	935.022	917.491	17.531
10.62	863.263	917.975	-54.712
10.63	893.421	918.44	-25.019
10.64	954.79	918.885	35.905
10.65	983.784	919.311	64.473
10.66	927.798	919.717	8.081
10.67	1011.15	920.104	91.046
10.68	980.768	920.471	60.297
10.69	921.233	920.82	0.413
10.7	954.248	921.15	33.098
10.71	894.863	921.462	-26.599
10.72	979.16	921.755	57.405
10.73	896.688	922.031	-25.343
10.74	1017.89	922.288	95.602
10.75	927.897	922.527	5.37
10.76	914.469	922.749	-8.28
10.77	980.325	922.954	57.371
10.78	871.298	923.141	-51.843
10.79	942.413	923.311	19.102
10.8	947.403	923.464	23.939
10.81	923.874	923.601	0.273
10.82	822.729	923.721	-100.992
10.83	931.595	923.824	7.771
10.84	966.182	923.912	42.27
10.85	907.109	923.983	-16.874
10.86	942.272	924.038	18.234
10.87	938.637	924.078	14.559
10.88	908.421	924.102	-15.681
10.89	933.039	924.111	8.928
10.9	929.361	924.105	5.256
10.91	917.825	924.083	-6.258
10.92	809.06	924.047	-114.987
10.93	866.437	923.996	-57.559
10.94	847.707	923.93	-76.223
10.95	892.045	923.85	-31.805
10.96	890.048	923.756	-33.708
10.97	899.407	923.647	-24.24
10.98	941.262	923.525	17.737
10.99	1046.2	923.389	122.811
11	906.267	923.239	-16.972
11.01	753.799	923.076	-169.277
11.02	921.168	922.899	-1.731
11.03	831.106	922.71	-91.604
11.04	864.05	922.507	-58.457
11.05	901.322	922.291	-20.969
11.06	863.308	922.063	-58.755
11.07	885.06	921.822	-36.762
11.08	915.072	921.569	-6.497
11.09	897.786	921.304	-23.518
11.1	914.685	921.026	-6.341
11.11	1029.22	920.736	108.484
11.12	869.958	920.435	-50.477
11.13	823.329	920.122	-96.793
11.14	981.374	919.797	61.577
11.15	899.826	919.461	-19.635
11.16	878.446	919.114	-40.668
11.17	927.17	918.756	8.414
11.18	823.265	918.386	-95.121
11.19	759.423	918.006	-158.583
11.2	925.176	917.615	7.561
11.21	808.826	917.214	-108.388
11.22	839.369	916.802	-77.433
11.23	831.224	916.38	-85.156
11.24	873.637	915.948	-42.311
11.25	810.324	915.505	-105.181
11.26	797.779	915.053	-117.274
11.27	887.554	914.591	-27.037
11.28	865.281	914.12	-48.839
11.29	939.118	913.639	25.479
11.3	910.782	913.149	-2.367
11.31	878.005	912.649	-34.644
11.32	869.326	912.14	-42.814
11.33	912.585	911.623	0.962
11.34	947.54	911.096	36.444
11.35	876.089	910.561	-34.472
11.36	966.996	910.017	56.979
11.37	885.003	909.465	-24.462
11.38	1014.17	908.905	105.265
11.39	894.505	908.336	-13.831
11.4	921.936	907.759	14.177
11.41	946.835	907.174	39.661
11.42	932.557	906.582	25.975
11.43	791.552	905.981	-114.429
11.44	798.346	905.373	-107.027
11.45	735.625	904.758	-169.133
11.46	833.233	904.135	-70.902
11.47	872.388	903.505	-31.117
11.48	869.613	902.868	-33.255
11.49	808.541	902.223	-93.682
11.5	880.902	901.572	-20.67
11.51	824.56	900.914	-76.354
11.52	860.201	900.25	-40.049
11.53	850.381	899.579	-49.198
11.54	909.024	898.901	10.123
11.55	871.034	898.217	-27.183
11.56	888.279	897.527	-9.248
11.57	883.922	896.831	-12.909
11.58	811.889	896.128	-84.239
11.59	815.685	895.42	-79.735
11.6	776.215	894.706	-118.491
11.61	805.322	893.987	-88.665
11.62	843.584	893.261	-49.677
11.63	903.703	892.531	11.172
11.64	897.145	891.795	5.35
11.65	870.253	891.053	-20.8
11.66	891.875	890.307	1.568
11.67	850.757	889.555	-38.798
11.68	813.201	888.799	-75.598
11.69	840.241	888.038	-47.797
11.7	867.739	887.272	-19.533
11.71	846.52	886.501	-39.981
11.72	864.164	885.726	-21.562
11.73	832.419	884.946	-52.527
11.74	787.667	884.162	-96.495
11.75	825.253	883.374	-58.121
11.76	857.662	882.582	-24.92
11.77	797.906	881.785	-83.879
11.78	817.383	880.985	-63.602
11.79	832.856	880.181	-47.325
11.8	909.654	879.373	30.281
11.81	833.353	878.561	-45.208
11.82	798.98	877.746	-78.766
11.83	895.621	876.927	18.694
11.84	919.131	876.105	43.026
11.85	884.449	875.279	9.17
11.86	893.48	874.451	19.029
11.87	840.306	873.619	-33.313
11.88	791.679	872.784	-81.105
11.89	862.098	871.947	-9.849
11.9	794.797	871.106	-76.309
11.91	814.352	870.263	-55.911
11.92	773.926	869.417	-95.491
11.93	856.851	868.568	-11.717
11.94	768.86	867.717	-98.857
11.95	790.951	866.863	-75.912
11.96	929.584	866.008	63.576
11.97	843.92	865.15	-21.23
11.98	717.338	864.289	-146.951
11.99	830.499	863.427	-32.928
12	823.303	862.563	-39.26
12.01	739.606	861.696	-122.09
12.02	846.326	860.828	-14.502
12.03	873.088	859.958	13.13
12.04	783.448	859.087	-75.639
12.05	937.676	858.214	79.462
12.06	827.254	857.339	-30.085
12.07	837.985	856.463	-18.478
12.08	926.918	855.586	71.332
12.09	840.709	854.707	-13.998
12.1	855.558	853.827	1.731
12.11	787.237	852.946	-65.709
12.12	864.338	852.064	12.274
12.13	897.733	851.181	46.552
12.14	863.948	850.297	13.651
12.15	823.689	849.412	-25.723
12.16	803.731	848.527	-44.796
12.17	874.939	847.641	27.298
12.18	727.593	846.754	-119.161
12.19	752.322	845.866	-93.544
12.2	800.484	844.978	-44.494
12.21	807.853	844.09	-36.237
12.22	791.526	843.202	-51.676
12.23	872.076	842.313	29.763
12.24	831.327	841.424	-10.097
12.25	815.64	840.535	-24.895
12.26	785.79	839.645	-53.855
12.27	866.971	838.756	28.215
12.28	829.324	837.867	-8.543
12.29	827.086	836.978	-9.892
12.3	834.631	836.089	-1.458
12.31	766.544	835.201	-68.657
12.32	796.921	834.313	-37.392
12.33	870.907	833.425	37.482
12.34	804.223	832.538	-28.315
12.35	770.06	831.651	-61.591
12.36	816.112	830.765	-14.653
12.37	771.961	829.879	-57.918
12.38	772.486	828.995	-56.509
12.39	792.156	828.111	-35.955
12.4	863.766	827.228	36.538
12.41	838.274	826.345	11.929
12.42	770.133	825.464	-55.331
12.43	858.06	824.584	33.476
12.44	811.755	823.705	-11.95
12.45	840.607	822.827	17.78
12.46	833.878	821.95	11.928
12.47	813.188	821.074	-7.886
12.48	808.134	820.2	-12.066
12.49	822.012	819.327	2.685
12.5	779.602	818.456	-38.854
12.51	780.634	817.586	-36.952
12.52	777.776	816.717	-38.941
12.53	799.91	815.85	-15.94
12.54	783.323	814.985	-31.662
12.55	880.798	814.122	66.676
12.56	848.688	813.26	35.428
12.57	721.87	812.4	-90.53
12.58	714.446	811.542	-97.096
12.59	760.254	810.685	-50.431
12.6	832.795	809.831	22.964
12.61	774.485	808.979	-34.494
12.62	866.85	808.129	58.721
12.63	903.957	807.28	96.677
12.64	821.395	806.434	14.961
12.65	790.205	805.591	-15.386
12.66	763.281	804.749	-41.468
12.67	711.072	803.91	-92.838
12.68	721.15	803.073	-81.923
12.69	801.702	802.239	-0.537
12.7	819.123	801.406	17.717
12.71	851.27	800.577	50.693
12.72	795.926	799.75	-3.824
12.73	779.934	798.925	-18.991
12.74	797.043	798.104	-1.061
12.75	742.839	797.284	-54.445
12.76	821.127	796.468	24.659
12.77	810.142	795.654	14.488
12.78	814.336	794.843	19.493
12.79	853.913	794.035	59.878
12.8	910.121	793.23	116.891
12.81	812.674	792.428	20.246
12.82	817.498	791.629	25.869
12.83	901.916	790.832	111.084
12.84	874.926	790.039	84.887
12.85	794.005	789.249	4.756
12.86	868.652	788.462	80.19
12.87	733.009	787.678	-54.669
12.88	813.065	786.898	26.167
12.89	808.608	786.12	22.488
12.9	744.803	785.346	-40.543
12.91	755.728	784.575	-28.847
12.92	667.259	783.808	-116.549
12.93	810.216	783.044	27.172
12.94	765.109	782.283	-17.174
12.95	692.464	781.526	-89.062
12.96	779.35	780.772	-1.422
12.97	810	780.022	29.978
12.98	890.381	779.276	111.105
12.99	867.92	778.533	89.387
13	799.398	777.794	21.604
13.01	757.5	777.058	-19.558
13.02	861.836	776.326	85.51
13.03	811.345	775.598	35.747
13.04	835.49	774.874	60.616
13.05	739.313	774.153	-34.84
13.06	756.761	773.437	-16.676
13.07	794.54	772.724	21.816
13.08	763.66	772.015	-8.355
13.09	770.473	771.31	-0.837
13.1	824.787	770.609	54.178
13.11	860.855	769.912	90.943
13.12	818.873	769.219	49.654
13.13	867.476	768.531	98.945
13.14	778.461	767.846	10.615
13.15	810.961	767.165	43.796
13.16	680.184	766.489	-86.305
13.17	771.797	765.816	5.981
13.18	732.907	765.148	-32.241
13.19	770	764.484	5.516
13.2	806.327	763.824	42.503
13.21	754.328	763.169	-8.841
13.22	758.617	762.518	-3.901
13.23	766.171	761.871	4.3
13.24	817.541	761.229	56.312
13.25	834.156	760.591	73.565
13.26	721.38	759.957	-38.577
13.27	783.25	759.328	23.922
13.28	797.125	758.704	38.421
13.29	817.844	758.084	59.76
13.3	801.224	757.468	43.756
13.31	761.455	756.857	4.598
13.32	747.425	756.25	-8.825
13.33	748.411	755.648	-7.237
13.34	761.881	755.051	6.83
13.35	699.05	754.458	-55.408
13.36	765.535	753.87	11.665
13.37	757.157	753.287	3.87
13.38	768.015	752.708	15.307
13.39	795.462	752.134	43.328
13.4	861.566	751.565	110.001
13.41	811.558	751	60.558
13.42	772.26	750.44	21.82
13.43	820.527	749.885	70.642
13.44	794.269	749.335	44.934
13.45	818.079	748.79	69.289
13.46	790.047	748.249	41.798
13.47	761.617	747.714	13.903
13.48	752.543	747.183	5.36
13.49	678.861	746.657	-67.796
13.5	708.894	746.137	-37.243
13.51	738.883	745.621	-6.738
13.52	727.388	745.11	-17.722
13.53	845.884	744.604	101.28
13.54	781.003	744.103	36.9
13.55	707.839	743.607	-35.768
13.56	709.742	743.116	-33.374
13.57	778.994	742.63	36.364
13.58	799.755	742.149	57.606
13.59	779.537	741.673	37.864
13.6	777.731	741.202	36.529
13.61	802.068	740.737	61.331
13.62	784.237	740.276	43.961
13.63	851.149	739.821	111.328
13.64	820.022	739.37	80.652
13.65	679.948	738.925	-58.977
13.66	740.371	738.485	1.886
13.67	802.04	738.051	63.989
13.68	869.499	737.621	131.878
13.69	807.431	737.197	70.234
13.7	712.784	736.778	-23.994
13.71	779.273	736.364	42.909
13.72	737.715	735.955	1.76
13.73	806.8	735.552	71.248
13.74	717.693	735.154	-17.461
13.75	723.288	734.761	-11.473
13.76	695.157	734.373	-39.216
13.77	724.509	733.991	-9.482
13.78	753.857	733.614	20.243
13.79	699.291	733.242	-33.951
13.8	674.367	732.876	-58.509
13.81	809.051	732.515	76.536
13.82	786.592	732.159	54.433
13.83	738.366	731.809	6.557
13.84	762.948	731.464	31.484
13.85	704.494	731.125	-26.631
13.86	725.177	730.791	-5.614
13.87	759.681	730.462	29.219
13.88	756.324	730.138	26.186
13.89	751.209	729.82	21.389
13.9	817.793	729.508	88.285
13.91	749.167	729.201	19.966
13.92	770.997	728.899	42.098
13.93	809.699	728.603	81.096
13.94	802.623	728.312	74.311
13.95	788.338	728.026	60.312
13.96	713.567	727.746	-14.179
13.97	866.996	727.472	139.524
13.98	823.81	727.203	96.607
13.99	737.186	726.939	10.247
14	738.111	726.681	11.43
14.01	689.683	726.428	-36.745
14.02	722.11	726.181	-4.071
14.03	724.012	725.939	-1.927
14.04	775.745	725.703	50.042
14.05	847.646	725.472	122.174
14.06	728.969	725.247	3.722
14.07	784.8	725.027	59.773
14.08	741.698	724.813	16.885
14.09	718.225	724.604	-6.379
14.1	779.349	724.401	54.948
14.11	750.431	724.203	26.228
14.12	744.442	724.011	20.431
14.13	718.297	723.824	-5.527
14.14	712.968	723.643	-10.675
14.15	810.943	723.467	87.476
14.16	787.668	723.297	64.371
14.17	758.555	723.132	35.423
14.18	737.05	722.973	14.077
14.19	754.66	722.82	31.84
14.2	721.1	722.672	-1.572
14.21	707.858	722.529	-14.671
14.22	735.96	722.392	13.568
14.23	731.682	722.26	9.422
14.24	719.739	722.134	-2.395
14.25	750.934	722.014	28.92
14.26	851.896	721.899	129.997
14.27	826.797	721.79	105.007
14.28	893.887	721.686	172.201
14.29	696.704	721.587	-24.883
14.3	781.429	721.494	59.935
14.31	743.413	721.407	22.006
14.32	765.405	721.325	44.08
14.33	736.767	721.249	15.518
14.34	779.393	721.178	58.215
14.35	793.496	721.113	72.383
14.36	793.696	721.053	72.643
14.37	748.508	720.999	27.509
14.38	662.519	720.95	-58.431
14.39	694.945	720.906	-25.961
14.4	636.729	720.869	-84.14
14.41	673.763	720.836	-47.073
14.42	725.228	720.81	4.418
14.43	672.617	720.788	-48.171
14.44	737.641	720.772	16.869
14.45	674.717	720.762	-46.045
14.46	771.664	720.757	50.907
14.47	779.163	720.758	58.405
14.48	728.883	720.764	8.119
14.49	736.708	720.775	15.933
14.5	795.927	720.792	75.135
14.51	855.436	720.815	134.621
14.52	774.469	720.843	53.626
14.53	794.3	720.876	73.424
14.54	838.253	720.915	117.338
14.55	761.789	720.959	40.83
14.56	769.846	721.008	48.838
14.57	742.057	721.063	20.994
14.58	767.893	721.124	46.769
14.59	722.624	721.19	1.434
14.6	802.351	721.261	81.09
14.61	674.195	721.338	-47.143
14.62	664.865	721.42	-56.555
14.63	697.301	721.507	-24.206
14.64	687.905	721.6	-33.695
14.65	729.881	721.698	8.183
14.66	687.668	721.802	-34.134
14.67	717.878	721.911	-4.033
14.68	692.165	722.025	-29.86
14.69	800.25	722.145	78.105
14.7	752.07	722.27	29.8
14.71	769.328	722.4	46.928
14.72	789.372	722.535	66.837
14.73	743.471	722.676	20.795
14.74	708.521	722.823	-14.302
14.75	724.019	722.974	1.045
14.76	750.394	723.131	27.263
14.77	808.68	723.293	85.387
14.78	711.973	723.46	-11.487
14.79	827.279	723.633	103.646
14.8	833.618	723.811	109.807
14.81	767.795	723.994	43.801
14.82	713.383	724.182	-10.799
14.83	753.569	724.376	29.193
14.84	844.107	724.574	119.533
14.85	717.659	724.778	-7.119
14.86	703.621	724.988	-21.367
14.87	730.986	725.202	5.784
14.88	732.584	725.422	7.162
14.89	767.828	725.646	42.182
14.9	692.02	725.876	-33.856
14.91	701.576	726.111	-24.535
14.92	740.635	726.351	14.284
14.93	707.476	726.596	-19.12
14.94	713.388	726.847	-13.459
14.95	718.548	727.102	-8.554
14.96	772.683	727.363	45.32
14.97	706.839	727.629	-20.79
14.98	752.722	727.899	24.823
14.99	748.509	728.175	20.334
15	722.139	728.456	-6.317
15.01	781.178	728.742	52.436
15.02	666.75	729.033	-62.283
15.03	685.448	729.329	-43.881
15.04	710.919	729.629	-18.71
15.05	784.947	729.935	55.012
15.06	770.11	730.246	39.864
15.07	787.687	730.562	57.125
15.08	750.234	730.883	19.351
15.09	770.258	731.209	39.049
15.1	736.238	731.539	4.699
15.11	743.983	731.875	12.108
15.12	702.362	732.215	-29.853
15.13	721.123	732.561	-11.438
15.14	824.009	732.911	91.098
15.15	700.029	733.266	-33.237
15.16	755.099	733.626	21.473
15.17	830.278	733.991	96.287
15.18	796.792	734.361	62.431
15.19	691.167	734.735	-43.568
15.2	724.353	735.114	-10.761
15.21	717.943	735.498	-17.555
15.22	717.102	735.887	-18.785
15.23	802.708	736.281	66.427
15.24	720.255	736.679	-16.424
15.25	813.625	737.082	76.543
15.26	711.879	737.49	-25.611
15.27	820.831	737.902	82.929
15.28	721.749	738.32	-16.571
15.29	686.057	738.742	-52.685
15.3	813.338	739.168	74.17
15.31	762.842	739.599	23.243
15.32	756.722	740.035	16.687
15.33	776.651	740.475	36.176
15.34	727.825	740.92	-13.095
15.35	737.517	741.37	-3.853
15.36	717.592	741.824	-24.232
15.37	736.335	742.283	-5.948
15.38	700.786	742.746	-41.96
15.39	708.216	743.214	-34.998
15.4	771.441	743.687	27.754
15.41	805.718	744.163	61.555
15.42	721.054	744.645	-23.591
15.43	779.705	745.131	34.574
15.44	740.615	745.621	-5.006
15.45	655.076	746.116	-91.04
15.46	728.624	746.615	-17.991
15.47	768.663	747.118	21.545
15.48	752.04	747.626	4.414
15.49	744.758	748.139	-3.381
15.5	749.135	748.655	0.48
15.51	756.306	749.176	7.13
15.52	747.018	749.702	-2.684
15.53	718.099	750.231	-32.132
15.54	733.393	750.765	-17.372
15.55	759.135	751.304	7.831
15.56	663.998	751.846	-87.848
15.57	798.425	752.393	46.032
15.58	714.536	752.944	-38.408
15.59	722.932	753.499	-30.567
15.6	704.403	754.059	-49.656
15.61	724.11	754.622	-30.512
15.62	768.757	755.19	13.567
15.63	793.224	755.762	37.462
15.64	912.475	756.338	156.137
15.65	780.052	756.918	23.134
15.66	742.421	757.503	-15.082
15.67	752.584	758.091	-5.507
15.68	738.016	758.684	-20.668
15.69	807.527	759.28	48.247
15.7	764.875	759.881	4.994
15.71	768.649	760.485	8.164
15.72	790.618	761.094	29.524
15.73	796.375	761.706	34.669
15.74	832.346	762.323	70.023
15.75	805.008	762.943	42.065
15.76	760.122	763.568	-3.446
15.77	782.206	764.196	18.01
15.78	788.053	764.828	23.225
15.79	740.354	765.464	-25.11
15.8	731.435	766.104	-34.669
15.81	850.452	766.748	83.704
15.82	756.497	767.396	-10.899
15.83	753.2	768.047	-14.847
15.84	759.271	768.703	-9.432
15.85	801.898	769.362	32.536
15.86	807.043	770.025	37.018
15.87	749.046	770.691	-21.645
15.88	716.753	771.361	-54.608
15.89	751.221	772.035	-20.814
15.9	767.652	772.713	-5.061
15.91	742.92	773.394	-30.474
15.92	760.565	774.079	-13.514
15.93	826.011	774.768	51.243
15.94	741.183	775.46	-34.277
15.95	729.018	776.156	-47.138
15.96	742.465	776.855	-34.39
15.97	806.822	777.558	29.264
15.98	833.021	778.265	54.756
15.99	733.282	778.975	-45.693
16	819.364	779.689	39.675
16.01	769.903	780.406	-10.503
16.02	718.922	781.126	-62.204
16.03	716.573	781.85	-65.277
16.04	780.784	782.578	-1.794
16.05	762.479	783.308	-20.829
16.06	787.163	784.043	3.12
16.07	785.891	784.78	1.111
16.08	737.348	785.521	-48.173
16.09	763.064	786.265	-23.201
16.1	724.244	787.013	-62.769
16.11	752.31	787.764	-35.454
16.12	715.567	788.518	-72.951
16.13	746.209	789.276	-43.067
16.14	797.193	790.036	7.157
16.15	725.763	790.8	-65.037
16.16	742.742	791.568	-48.826
16.17	792.863	792.338	0.525
16.18	706.018	793.111	-87.093
16.19	852.991	793.888	59.103
16.2	771.171	794.668	-23.497
16.21	766.721	795.451	-28.73
16.22	709.166	796.237	-87.071
16.23	726.015	797.026	-71.011
16.24	674.504	797.818	-123.314
16.25	818.139	798.614	19.525
16.26	821.147	799.412	21.735
16.27	835.174	800.213	34.961
16.28	768.449	801.017	-32.568
16.29	730.339	801.825	-71.486
16.3	782.64	802.635	-19.995
16.31	771.556	803.448	-31.892
16.32	834.176	804.264	29.912
16.33	777.92	805.083	-27.163
16.34	854.331	805.905	48.426
16.35	856.696	806.729	49.967
16.36	778.58	807.557	-28.977
16.37	749.443	808.387	-58.944
16.38	737.93	809.22	-71.29
16.39	738.602	810.056	-71.454
16.4	740.399	810.894	-70.495
16.41	826.514	811.736	14.778
16.42	782.284	812.58	-30.296
16.43	863.804	813.427	50.377
16.44	791.01	814.276	-23.266
16.45	788.196	815.128	-26.932
16.46	734.967	815.983	-81.016
16.47	822.79	816.84	5.95
16.48	874.269	817.7	56.569
16.49	771.792	818.563	-46.771
16.5	767.042	819.428	-52.386
16.51	755.81	820.296	-64.486
16.52	754.057	821.166	-67.109
16.53	845.295	822.039	23.256
16.54	788.024	822.914	-34.89
16.55	786.391	823.791	-37.4
16.56	753.619	824.672	-71.053
16.57	793.803	825.554	-31.751
16.58	715.616	826.439	-110.823
16.59	714.012	827.326	-113.314
16.6	774.194	828.216	-54.022
16.61	772.928	829.108	-56.18
16.62	833.129	830.003	3.126
16.63	755.335	830.899	-75.564
16.64	783.887	831.798	-47.911
16.65	720.896	832.7	-111.804
16.66	830.549	833.603	-3.054
16.67	774.074	834.509	-60.435
16.68	815.145	835.417	-20.272
16.69	751.778	836.327	-84.549
16.7	760.144	837.24	-77.096
16.71	715.134	838.154	-123.02
16.72	687.819	839.071	-151.252
16.73	692.185	839.99	-147.805
16.74	750.107	840.911	-90.804
16.75	795.97	841.834	-45.864
16.76	922.374	842.759	79.615
16.77	768.354	843.686	-75.332
16.78	820.18	844.615	-24.435
16.79	803.198	845.546	-42.348
16.8	765.806	846.48	-80.674
16.81	824.339	847.415	-23.076
16.82	761.913	848.352	-86.439
16.83	845.934	849.291	-3.357
16.84	761.741	850.232	-88.491
16.85	722.635	851.175	-128.54
16.86	726.019	852.119	-126.1
16.87	771.849	853.066	-81.217
16.88	838.12	854.014	-15.894
16.89	859.275	854.964	4.311
16.9	793.612	855.916	-62.304
16.91	819.611	856.87	-37.259
16.92	786.281	857.826	-71.545
16.93	740.79	858.783	-117.993
16.94	879.828	859.742	20.086
16.95	750.805	860.702	-109.897
16.96	746.582	861.665	-115.083
16.97	801.19	862.629	-61.439
16.98	875.175	863.595	11.58
16.99	733.629	864.562	-130.933
17	774.176	865.531	-91.355
17.01	836.085	866.501	-30.416
17.02	795.196	867.473	-72.277
17.03	749.437	868.447	-119.01
17.04	752.248	869.422	-117.174
17.05	820.772	870.399	-49.627
17.06	787.436	871.377	-83.941
17.07	847.413	872.356	-24.943
17.08	778.413	873.337	-94.924
17.09	818.952	874.32	-55.368
17.1	831.107	875.304	-44.197
17.11	769.676	876.289	-106.613
17.12	801.902	877.276	-75.374
17.13	799.209	878.264	-79.055
17.14	733.752	879.253	-145.501
17.15	736.98	880.244	-143.264
17.16	717.451	881.236	-163.785
17.17	785.936	882.229	-96.293
17.18	831.34	883.224	-51.884
17.19	815.578	884.22	-68.642
17.2	857.181	885.217	-28.036
17.21	881.639	886.215	-4.576
17.22	757.031	887.215	-130.184
17.23	852.97	888.215	-35.245
17.24	791.052	889.217	-98.165
17.25	785.477	890.22	-104.743
17.26	778.416	891.224	-112.808
17.27	784.76	892.229	-107.469
17.28	802.753	893.235	-90.482
17.29	819.709	894.243	-74.534
17.3	800.321	895.251	-94.93
17.31	830.951	896.261	-65.31
17.32	810.42	897.271	-86.851
17.33	869.294	898.282	-28.988
17.34	826.451	899.295	-72.844
17.35	808.503	900.308	-91.805
17.36	778.763	901.322	-122.559
17.37	775.87	902.337	-126.467
17.38	807.071	903.354	-96.283
17.39	821.524	904.371	-82.847
17.4	836.501	905.388	-68.887
17.41	812.033	906.407	-94.374
17.42	879.267	907.427	-28.16
17.43	810.427	908.447	-98.02
17.44	826.572	909.468	-82.896
17.45	856.212	910.49	-54.278
17.46	951.148	911.513	39.635
17.47	770.115	912.536	-142.421
17.48	778.894	913.56	-134.666
17.49	922.347	914.585	7.762
17.5	865.048	915.611	-50.563
17.51	910.618	916.637	-6.019
17.52	972.123	917.664	54.459
17.53	995.398	918.692	76.706
17.54	945.216	919.72	25.496
17.55	1002.35	920.749	81.601
17.56	1028.9	921.778	107.122
17.57	1042.81	922.808	120.002
17.58	1081.9	923.839	158.061
17.59	1014.96	924.87	90.09
17.6	1039.91	925.902	114.008
17.61	965.378	926.934	38.444
17.62	927.255	927.967	-0.712
17.63	1035.94	929	106.94
17.64	1051.86	930.034	121.826
17.65	999.637	931.068	68.569
17.66	940.905	932.102	8.803
17.67	1088.6	933.137	155.463
17.68	1078.31	934.173	144.137
17.69	1171.74	935.209	236.531
17.7	1133.89	936.245	197.645
17.71	1064.96	937.282	127.678
17.72	1259.84	938.319	321.521
17.73	1270.92	939.357	331.563
17.74	1177.69	940.395	237.295
17.75	1332.84	941.433	391.407
17.76	1491.87	942.472	549.398
17.77	1417.6	943.511	474.089
17.78	1621.41	944.55	676.86
17.79	1571.42	945.59	625.83
17.8	1443.85	946.63	497.22
17.81	1442.3	947.671	494.629
17.82	1400.51	948.713	451.797
17.83	1374.45	949.757	424.693
17.84	1415.62	950.805	464.815
17.85	1294.36	951.862	342.498
17.86	1285.74	952.94	332.8
17.87	1322.98	954.062	368.918
17.88	1354.1	955.281	398.819
17.89	1419.95	956.698	463.252
17.9	1339.3	958.519	380.781
17.91	1449.58	961.13	488.45
17.92	1517.33	965.243	552.087
17.93	1604.68	972.117	632.563
17.94	1663.17	983.912	679.258
17.95	1731.65	1004.19	727.46
17.96	1868.99	1038.63	830.36
17.97	2124.16	1095.91	1028.25
17.98	2040.93	1188.78	852.15
17.99	2291.72	1335.18	956.54
18	2522.16	1559.26	962.9
18.01	2751.54	1891.89	859.65
18.02	2961.54	2370.39	591.15
18.03	3621.01	3036.94	584.07
18.04	4083.49	3935.48	148.01
18.05	4632.92	5106.66	-473.74
18.06	5742.47	6581.24	-838.77
18.07	7091.22	8372.47	-1281.25
18.08	8817	10468.4	-1651.4
18.09	10925.3	12825.5	-1900.2
18.1	13981.8	15365.9	-1384.1
18.11	16644.9	17978.1	-1333.2
18.12	20006.5	20523.6	-517.1
18.13	22635.1	22848.1	-213
18.14	25365.5	24797.2	568.3
18.15	27701.8	26232.9	1468.9
18.16	29145.7	27050.5	2095.2
18.17	29235.1	27191.2	2043.9
18.18	28696.6	26648.9	2047.7
18.19	26371.4	25470.7	900.7
18.2	23421	23749.6	-328.6
18.21	20702.5	21613.2	-910.7
18.22	17697.2	19207.5	-1510.3
18.23	14951.1	16681.1	-1730
18.24	11717.1	14170.7	-2453.6
18.25	10049.4	11790.1	-1740.7
18.26	7687.56	9623.9	-1936.34
18.27	6471.24	7725.17	-1253.93
18.28	5286.85	6117.77	-830.92
18.29	4855.74	4800.89	54.85
18.3	4163.53	3755.24	408.29
18.31	4084.85	2949.62	1135.23
18.32	3792.86	2346.86	1446
18.33	3327.8	1908.64	1419.16
18.34	3178.71	1598.94	1579.77
18.35	2768.61	1386.15	1382.46
18.36	2485.57	1244.01	1241.56
18.37	2372.77	1151.74	1221.03
18.38	2336.96	1093.6	1243.36
18.39	2191.41	1058.1	1133.31
18.4	1867.29	1037.17	830.12
18.41	2023.67	1025.36	998.31
18.42	1903.93	1019.07	884.86
18.43	1728.08	1016.04	712.04
18.44	1642.39	1014.87	627.52
18.45	1546.99	1014.73	532.26
18.46	1567.2	1015.16	552.04
18.47	1465.17	1015.87	449.3
18.48	1429.79	1016.74	413.05
18.49	1448.44	1017.68	430.76
18.5	1328.6	1018.65	309.95
18.51	1291.12	1019.64	271.48
18.52	1367.09	1020.63	346.46
18.53	1392.47	1021.63	370.84
18.54	1346.76	1022.63	324.13
18.55	1391.44	1023.63	367.81
18.56	1516.5	1024.63	491.87
18.57	1387.6	1025.63	361.97
18.58	1377.72	1026.62	351.1
18.59	1345.49	1027.62	317.87
18.6	1303.77	1028.61	275.16
18.61	1232.7	1029.61	203.09
18.62	1286.69	1030.6	256.09
18.63	1236.52	1031.59	204.93
18.64	1231.15	1032.58	198.57
18.65	1315.49	1033.57	281.92
18.66	1386.34	1034.56	351.78
18.67	1294.52	1035.55	258.97
18.68	1252.85	1036.54	216.31
18.69	1269.17	1037.52	231.65
18.7	1223.57	1038.51	185.06
18.71	1237.52	1039.49	198.03
18.72	1189.59	1040.47	149.12
18.73	1273.59	1041.45	232.14
18.74	1288.14	1042.43	245.71
18.75	1292.46	1043.41	249.05
18.76	1188.23	1044.39	143.84
18.77	1330.18	1045.36	284.82
18.78	1312.4	1046.34	266.06
18.79	1206.9	1047.31	159.59
18.8	1286.47	1048.28	238.19
18.81	1363.01	1049.25	313.76
18.82	1400.02	1050.22	349.8
18.83	1249.36	1051.19	198.17
18.84	1268.79	1052.16	216.63
18.85	1267.2	1053.12	214.08
18.86	1432.89	1054.09	378.8
18.87	1348.66	1055.05	293.61
18.88	1366.67	1056.01	310.66
18.89	1215.11	1056.97	158.14
18.9	1228.99	1057.93	171.06
18.91	1404.79	1058.88	345.91
18.92	1362.36	1059.84	302.52
18.93	1321.88	1060.79	261.09
18.94	1241.89	1061.74	180.15
18.95	1263.6	1062.7	200.9
18.96	1291.51	1063.64	227.87
18.97	1322.26	1064.59	257.67
18.98	1383.19	1065.54	317.65
18.99	1271.39	1066.48	204.91
19	1284.12	1067.42	216.7
19.01	1275.74	1068.37	207.37
19.02	1361.57	1069.31	292.26
19.03	1266.63	1070.24	196.39
19.04	1345.86	1071.18	274.68
19.05	1325.91	1072.11	253.8
19.06	1384.74	1073.05	311.69
19.07	1306.9	1073.98	232.92
19.08	1376.37	1074.91	301.46
19.09	1220.12	1075.84	144.28
19.1	1189.96	1076.76	113.2
19.11	1245.37	1077.69	167.68
19.12	1124.46	1078.61	45.85
19.13	1170.56	1079.53	91.03
19.14	1111.26	1080.45	30.81
19.15	1148.39	1081.37	67.02
19.16	1158.93	1082.29	76.64
19.17	1206.06	1083.2	122.86
19.18	1119.63	1084.11	35.52
19.19	1125.3	1085.02	40.28
19.2	1209.06	1085.93	123.13
19.21	1037.66	1086.84	-49.18
19.22	1037.91	1087.74	-49.83
19.23	1148.99	1088.65	60.34
19.24	1104.77	1089.55	15.22
19.25	1029.23	1090.45	-61.22
19.26	1032.33	1091.35	-59.02
19.27	1005.93	1092.24	-86.31
19.28	1024.35	1093.13	-68.78
19.29	976.699	1094.03	-117.331
19.3	1008.32	1094.92	-86.6
19.31	1013.57	1095.81	-82.24
19.32	982.665	1096.69	-114.025
19.33	923.039	1097.58	-174.541
19.34	976.561	1098.46	-121.899
19.35	977.726	1099.34	-121.614
19.36	890.542	1100.22	-209.678
19.37	970.191	1101.09	-130.899
19.38	950.887	1101.97	-151.083
19.39	946.877	1102.84	-155.963
19.4	903.727	1103.71	-199.983
19.41	903.226	1104.58	-201.354
19.42	909.109	1105.45	-196.341
19.43	943.427	1106.31	-162.883
19.44	1030.61	1107.17	-76.56
19.45	926.484	1108.03	-181.546
19.46	939.374	1108.89	-169.516
19.47	935.076	1109.75	-174.674
19.48	959.678	1110.6	-150.922
19.49	958.888	1111.45	-152.562
19.5	974.438	1112.3	-137.862
19.51	832.103	1113.15	-281.047
19.52	845.632	1114	-268.368
19.53	855.097	1114.84	-259.743
19.54	893.631	1115.68	-222.049
19.55	983.556	1116.52	-132.964
19.56	891.661	1117.36	-225.699
19.57	885.876	1118.19	-232.314
19.58	889.532	1119.02	-229.488
19.59	978.426	1119.85	-141.424
19.6	933.296	1120.68	-187.384
19.61	979.299	1121.51	-142.211
19.62	956.67	1122.33	-165.66
19.63	906.704	1123.15	-216.446
19.64	885.222	1123.97	-238.748
19.65	880.626	1124.79	-244.164
19.66	948.682	1125.61	-176.928
19.67	929.242	1126.42	-197.178
19.68	935.705	1127.23	-191.525
19.69	925.029	1128.04	-203.011
19.7	966.972	1128.84	-161.868
19.71	918.98	1129.65	-210.67
19.72	949.517	1130.45	-180.933
19.73	1026.07	1131.25	-105.18
19.74	1077.73	1132.04	-54.31
19.75	866.637	1132.84	-266.203
19.76	974.91	1133.63	-158.72
19.77	847.762	1134.42	-286.658
19.78	910.836	1135.21	-224.374
19.79	816.035	1135.99	-319.955
19.8	895.269	1136.77	-241.501
19.81	919.818	1137.56	-217.742
19.82	838.529	1138.33	-299.801
19.83	833.795	1139.11	-305.315
19.84	907.51	1139.88	-232.37
19.85	918.786	1140.65	-221.864
19.86	930.979	1141.42	-210.441
19.87	807.244	1142.19	-334.946
19.88	901.212	1142.95	-241.738
19.89	909.883	1143.71	-233.827
19.9	912.233	1144.47	-232.237
19.91	1003.5	1145.23	-141.73
19.92	930.028	1145.98	-215.952
19.93	920.801	1146.73	-225.929
19.94	909.68	1147.48	-237.8
19.95	896.927	1148.23	-251.303
19.96	889.846	1148.97	-259.124
19.97	904.954	1149.71	-244.756
19.98	872.035	1150.45	-278.415
19.99	914.482	1151.19	-236.708
20	1020.56	1151.92	-131.36
20.01	910.063	1152.65	-242.587
20.02	1013.78	1153.38	-139.6
20.03	833.01	1154.11	-321.1
20.04	931.627	1154.83	-223.203
20.05	1050.64	1155.56	-104.92
20.06	887.012	1156.27	-269.258
20.07	969.923	1156.99	-187.067
20.08	917.736	1157.71	-239.974
20.09	943.224	1158.42	-215.196
20.1	911.049	1159.13	-248.081
20.11	929.558	1159.83	-230.272
20.12	900.205	1160.54	-260.335
20.13	884.303	1161.24	-276.937
20.14	804.556	1161.94	-357.384
20.15	834.388	1162.63	-328.242
20.16	799.264	1163.32	-364.056
20.17	1024.89	1164.02	-139.13
20.18	921.351	1164.7	-243.349
20.19	945.269	1165.39	-220.121
20.2	844.747	1166.07	-321.323
20.21	807.91	1166.75	-358.84
20.22	977.358	1167.43	-190.072
20.23	869.242	1168.11	-298.868
20.24	973.027	1168.78	-195.753
20.25	968.721	1169.45	-200.729
20.26	878.186	1170.11	-291.924
20.27	947.655	1170.78	-223.125
20.28	966.101	1171.44	-205.339
20.29	927.335	1172.1	-244.765
20.3	919.582	1172.76	-253.178
20.31	928.767	1173.41	-244.643
20.32	937.348	1174.06	-236.712
20.33	959.538	1174.71	-215.172
20.34	850.854	1175.36	-324.506
20.35	954.19	1176	-221.81
20.36	1028.9	1176.64	-147.74
20.37	974.84	1177.28	-202.44
20.38	905.219	1177.91	-272.691
20.39	920.816	1178.55	-257.734
20.4	921.708	1179.18	-257.472
20.41	946.739	1179.8	-233.061
20.42	892.196	1180.43	-288.234
20.43	921.825	1181.05	-259.225
20.44	881.127	1181.67	-300.543
20.45	822.471	1182.28	-359.809
20.46	850.882	1182.9	-332.018
20.47	981.284	1183.51	-202.226
20.48	943.21	1184.11	-240.9
20.49	965.651	1184.72	-219.069
20.5	860.201	1185.32	-325.119
20.51	911.095	1185.92	-274.825
20.52	1020.28	1186.52	-166.24
20.53	997.573	1187.11	-189.537
20.54	1005.94	1187.7	-181.76
20.55	984.016	1188.29	-204.274
20.56	1005.52	1188.88	-183.36
20.57	975.763	1189.46	-213.697
20.58	991.406	1190.04	-198.634
20.59	950.193	1190.62	-240.427
20.6	973.837	1191.19	-217.353
20.61	922.852	1191.77	-268.918
20.62	1013.81	1192.33	-178.52
20.63	905.201	1192.9	-287.699
20.64	984.182	1193.46	-209.278
20.65	947.795	1194.02	-246.225
20.66	977.369	1194.58	-217.211
20.67	923.3	1195.14	-271.84
20.68	999.473	1195.69	-196.217
20.69	872.888	1196.24	-323.352
20.7	992.087	1196.79	-204.703
20.71	939.922	1197.33	-257.408
20.72	952.034	1197.87	-245.836
20.73	984.948	1198.41	-213.462
20.74	982.975	1198.94	-215.965
20.75	979.809	1199.48	-219.671
20.76	1057.94	1200.01	-142.07
20.77	1089.57	1200.53	-110.96
20.78	1094.69	1201.06	-106.37
20.79	1088.1	1201.58	-113.48
20.8	1133.7	1202.1	-68.4
20.81	1102.18	1202.61	-100.43
20.82	1146.82	1203.12	-56.3
20.83	1135.84	1203.63	-67.79
20.84	1344.71	1204.14	140.57
20.85	1125.93	1204.64	-78.71
20.86	1345.48	1205.15	140.33
20.87	1297.74	1205.64	92.1
20.88	1544.15	1206.14	338.01
20.89	1509.12	1206.63	302.49
20.9	1481.52	1207.12	274.4
20.91	1599.81	1207.61	392.2
20.92	1662.9	1208.09	454.81
20.93	1672.78	1208.57	464.21
20.94	1850.84	1209.05	641.79
20.95	1734.17	1209.53	524.64
20.96	1838.19	1210	628.19
20.97	1880.89	1210.47	670.42
20.98	1925.23	1210.93	714.3
20.99	2190.55	1211.4	979.15
21	2099.61	1211.86	887.75
21.01	2158.87	1212.32	946.55
21.02	2189.77	1212.77	977
21.03	2104.12	1213.22	890.9
21.04	2057.53	1213.67	843.86
21.05	2147.49	1214.12	933.37
21.06	2027.47	1214.56	812.91
21.07	1957.79	1215	742.79
21.08	1974.95	1215.44	759.51
21.09	2134.47	1215.88	918.59
21.1	2027.68	1216.31	811.37
21.11	1874.14	1216.74	657.4
21.12	1844.68	1217.16	627.52
21.13	1891.38	1217.59	673.79
21.14	1677.71	1218.01	459.7
21.15	1716.2	1218.43	497.77
21.16	1629.15	1218.84	410.31
21.17	1712.18	1219.25	492.93
21.18	1741.43	1219.66	521.77
21.19	1616.37	1220.07	396.3
21.2	1804.48	1220.47	584.01
21.21	1637.96	1220.87	417.09
21.22	1726.91	1221.27	505.64
21.23	1579.52	1221.66	357.86
21.24	1689.01	1222.05	466.96
21.25	1694.94	1222.44	472.5
21.26	1595.17	1222.82	372.35
21.27	1714.99	1223.21	491.78
21.28	1614.17	1223.59	390.58
21.29	1509.7	1223.96	285.74
21.3	1490.97	1224.34	266.63
21.31	1530.34	1224.71	305.63
21.32	1487.28	1225.08	262.2
21.33	1533.11	1225.44	307.67
21.34	1509.54	1225.8	283.74
21.35	1609.16	1226.16	383
21.36	1537.17	1226.52	310.65
21.37	1547.15	1226.87	320.28
21.38	1513.27	1227.22	286.05
21.39	1589.88	1227.57	362.31
21.4	1544.97	1227.92	317.05
21.41	1583.44	1228.26	355.18
21.42	1582.48	1228.6	353.88
21.43	1525.57	1228.93	296.64
21.44	1515.08	1229.26	285.82
21.45	1449.26	1229.59	219.67
21.46	1579	1229.92	349.08
21.47	1584.87	1230.25	354.62
21.48	1547.67	1230.57	317.1
21.49	1615.2	1230.89	384.31
21.5	1554.81	1231.2	323.61
21.51	1519.41	1231.51	287.9
21.52	1430.88	1231.82	199.06
21.53	1412.87	1232.13	180.74
21.54	1448.22	1232.44	215.78
21.55	1514.74	1232.74	282
21.56	1586.33	1233.03	353.3
21.57	1456.22	1233.33	222.89
21.58	1397.63	1233.62	164.01
21.59	1406.14	1233.91	172.23
21.6	1417.92	1234.2	183.72
21.61	1517.42	1234.48	282.94
21.62	1473.49	1234.76	238.73
21.63	1557.1	1235.04	322.06
21.64	1417.03	1235.32	181.71
21.65	1337.89	1235.59	102.3
21.66	1486.68	1235.86	250.82
21.67	1453.72	1236.12	217.6
21.68	1467.63	1236.39	231.24
21.69	1474.23	1236.65	237.58
21.7	1393.56	1236.9	156.66
21.71	1389.97	1237.16	152.81
21.72	1446.72	1237.41	209.31
21.73	1365.51	1237.66	127.85
21.74	1256.56	1237.91	18.65
21.75	1365.36	1238.15	127.21
21.76	1357.92	1238.39	119.53
21.77	1388.87	1238.63	150.24
21.78	1381.3	1238.86	142.44
21.79	1465.88	1239.09	226.79
21.8	1515.56	1239.32	276.24
21.81	1566.91	1239.55	327.36
21.82	1480	1239.77	240.23
21.83	1470.13	1239.99	230.14
21.84	1537.76	1240.21	297.55
21.85	1428.91	1240.42	188.49
21.86	1341.91	1240.63	101.28
21.87	1361.99	1240.84	121.15
21.88	1382.27	1241.05	141.22
21.89	1414.22	1241.25	172.97
21.9	1513.5	1241.45	272.05
21.91	1371.13	1241.65	129.48
21.92	1419.1	1241.85	177.25
21.93	1436.65	1242.04	194.61
21.94	1404.92	1242.23	162.69
21.95	1400.1	1242.41	157.69
21.96	1292.67	1242.6	50.07
21.97	1342.39	1242.78	99.61
21.98	1472.44	1242.95	229.49
21.99	1480.39	1243.13	237.26
22	1392.48	1243.3	149.18
22.01	1361.68	1243.47	118.21
22.02	1472.19	1243.63	228.56
22.03	1512.79	1243.8	268.99
22.04	1292.81	1243.96	48.85
22.05	1317.09	1244.12	72.97
22.06	1425.27	1244.27	181
22.07	1387.03	1244.42	142.61
22.08	1487.23	1244.57	242.66
22.09	1416.23	1244.72	171.51
22.1	1460.95	1244.86	216.09
22.11	1401.33	1245	156.33
22.12	1397.48	1245.14	152.34
22.13	1410.72	1245.28	165.44
22.14	1349.23	1245.41	103.82
22.15	1566.86	1245.54	321.32
22.16	1464.28	1245.67	218.61
22.17	1469.98	1245.79	224.19
22.18	1382.24	1245.91	136.33
22.19	1296.08	1246.03	50.05
22.2	1248.53	1246.15	2.38
22.21	1367.15	1246.26	120.89
22.22	1369.42	1246.37	123.05
22.23	1339.04	1246.48	92.56
22.24	1420.36	1246.58	173.78
22.25	1485.61	1246.69	238.92
22.26	1371.69	1246.79	124.9
22.27	1431.6	1246.88	184.72
22.28	1399.15	1246.98	152.17
22.29	1389.68	1247.07	142.61
22.3	1438.82	1247.16	191.66
22.31	1494.14	1247.24	246.9
22.32	1375.98	1247.33	128.65
22.33	1393.97	1247.41	146.56
22.34	1356.07	1247.48	108.59
22.35	1337.83	1247.56	90.27
22.36	1359.4	1247.63	111.77
22.37	1434.41	1247.7	186.71
22.38	1360.41	1247.77	112.64
22.39	1348.44	1247.83	100.61
22.4	1356.38	1247.89	108.49
22.41	1337.39	1247.95	89.44
22.42	1391.68	1248.01	143.67
22.43	1404.49	1248.06	156.43
22.44	1379.81	1248.11	131.7
22.45	1287.93	1248.16	39.77
22.46	1329.8	1248.2	81.6
22.47	1352.49	1248.25	104.24
22.48	1252.52	1248.29	4.23
22.49	1330.22	1248.32	81.9
22.5	1354.24	1248.36	105.88
22.51	1295.69	1248.39	47.3
22.52	1315.71	1248.42	67.29
22.53	1335.93	1248.45	87.48
22.54	1337.12	1248.47	88.65
22.55	1395.54	1248.49	147.05
22.56	1383.35	1248.51	134.84
22.57	1413.1	1248.53	164.57
22.58	1431.79	1248.54	183.25
22.59	1339.86	1248.55	91.31
22.6	1358.26	1248.56	109.7
22.61	1226.81	1248.56	-21.75
22.62	1385.58	1248.57	137.01
22.63	1331.27	1248.57	82.7
22.64	1344.3	1248.57	95.73
22.65	1312.54	1248.56	63.98
22.66	1386.6	1248.55	138.05
22.67	1329.56	1248.54	81.02
22.68	1245.06	1248.53	-3.47
22.69	1303.59	1248.52	55.07
22.7	1361.41	1248.5	112.91
22.71	1362.9	1248.48	114.42
22.72	1291.12	1248.46	42.66
22.73	1244.19	1248.43	-4.24
22.74	1334.6	1248.4	86.2
22.75	1311.35	1248.37	62.98
22.76	1355.75	1248.34	107.41
22.77	1308.92	1248.31	60.61
22.78	1296.32	1248.27	48.05
22.79	1306.13	1248.23	57.9
22.8	1241.41	1248.18	-6.77
22.81	1202.18	1248.14	-45.96
22.82	1407.27	1248.09	159.18
22.83	1262.97	1248.04	14.93
22.84	1331.88	1247.99	83.89
22.85	1356.28	1247.93	108.35
22.86	1226.95	1247.87	-20.92
22.87	1323.71	1247.81	75.9
22.88	1222.11	1247.75	-25.64
22.89	1305.41	1247.68	57.73
22.9	1217.9	1247.62	-29.72
22.91	1313.92	1247.55	66.37
22.92	1290.42	1247.47	42.95
22.93	1225.74	1247.4	-21.66
22.94	1256.64	1247.32	9.32
22.95	1268.69	1247.24	21.45
22.96	1307.37	1247.16	60.21
22.97	1185.79	1247.07	-61.28
22.98	1277.96	1246.99	30.97
22.99	1301.59	1246.9	54.69
23	1205.05	1246.8	-41.75
23.01	1240.01	1246.71	-6.7
23.02	1213.83	1246.61	-32.78
23.03	1378.64	1246.51	132.13
23.04	1390.99	1246.41	144.58
23.05	1306.39	1246.31	60.08
23.06	1290.18	1246.2	43.98
23.07	1361.74	1246.09	115.65
23.08	1238.53	1245.98	-7.45
23.09	1277.12	1245.87	31.25
23.1	1230.59	1245.75	-15.16
23.11	1269.43	1245.63	23.8
23.12	1325.49	1245.51	79.98
23.13	1298.31	1245.39	52.92
23.14	1246.02	1245.26	0.76
23.15	1270.07	1245.14	24.93
23.16	1261.11	1245.01	16.1
23.17	1348.8	1244.87	103.93
23.18	1272.54	1244.74	27.8
23.19	1145.65	1244.6	-98.95
23.2	1137.05	1244.46	-107.41
23.21	1132.46	1244.32	-111.86
23.22	1317.95	1244.18	73.77
23.23	1319.44	1244.03	75.41
23.24	1199.18	1243.88	-44.7
23.25	1235.14	1243.73	-8.59
23.26	1269.04	1243.58	25.46
23.27	1293.57	1243.43	50.14
23.28	1243.11	1243.27	-0.16
23.29	1339.75	1243.11	96.64
23.3	1297.48	1242.95	54.53
23.31	1249.87	1242.78	7.09
23.32	1293.96	1242.62	51.34
23.33	1265.29	1242.45	22.84
23.34	1263.39	1242.28	21.11
23.35	1325.49	1242.1	83.39
23.36	1330.28	1241.93	88.35
23.37	1241.33	1241.75	-0.42
23.38	1279	1241.57	37.43
23.39	1301.59	1241.39	60.2
23.4	1275.29	1241.21	34.08
23.41	1281.71	1241.02	40.69
23.42	1333.87	1240.83	93.04
23.43	1336.42	1240.64	95.78
23.44	1227.41	1240.45	-13.04
23.45	1174.09	1240.26	-66.17
23.46	1265.62	1240.06	25.56
23.47	1293.15	1239.86	53.29
23.48	1261.14	1239.66	21.48
23.49	1307.33	1239.46	67.87
23.5	1216.14	1239.25	-23.11
23.51	1116.31	1239.04	-122.73
23.52	1167.34	1238.83	-71.49
23.53	1195.84	1238.62	-42.78
23.54	1245.75	1238.41	7.34
23.55	1259.94	1238.19	21.75
23.56	1202.24	1237.98	-35.74
23.57	1282.89	1237.76	45.13
23.58	1330.88	1237.54	93.34
23.59	1342.08	1237.31	104.77
23.6	1239.12	1237.09	2.03
23.61	1298.55	1236.86	61.69
23.62	1299.76	1236.63	63.13
23.63	1222.13	1236.4	-14.27
23.64	1184.7	1236.16	-51.46
23.65	1235.72	1235.93	-0.21
23.66	1203.82	1235.69	-31.87
23.67	1171.64	1235.45	-63.81
23.68	1272.79	1235.21	37.58
23.69	1129.31	1234.96	-105.65
23.7	1253.19	1234.72	18.47
23.71	1319.11	1234.47	84.64
23.72	1257.22	1234.22	23
23.73	1333.16	1233.97	99.19
23.74	1222.63	1233.71	-11.08
23.75	1209.67	1233.46	-23.79
23.76	1153.73	1233.2	-79.47
23.77	1284.47	1232.94	51.53
23.78	1304.93	1232.68	72.25
23.79	1270.21	1232.42	37.79
23.8	1186.37	1232.15	-45.78
23.81	1256.4	1231.89	24.51
23.82	1263.49	1231.62	31.87
23.83	1318.94	1231.35	87.59
23.84	1286.67	1231.07	55.6
23.85	1303.65	1230.8	72.85
23.86	1295.52	1230.52	65
23.87	1322.28	1230.24	92.04
23.88	1162.11	1229.96	-67.85
23.89	1206.7	1229.68	-22.98
23.9	1209.82	1229.4	-19.58
23.91	1150.11	1229.11	-79
23.92	1194.99	1228.83	-33.84
23.93	1297.91	1228.54	69.37
23.94	1098.98	1228.24	-129.26
23.95	1163.13	1227.95	-64.82
23.96	1188.3	1227.66	-39.36
23.97	1293.4	1227.36	66.04
23.98	1316.74	1227.06	89.68
23.99	1295.86	1226.76	69.1
24	1183.67	1226.46	-42.79
24.01	1329.63	1226.16	103.47
24.02	1193.25	1225.85	-32.6
24.03	1299.51	1225.55	73.96
24.04	1239.81	1225.24	14.57
24.05	1155.47	1224.93	-69.46
24.06	1150.57	1224.62	-74.05
24.07	1268.5	1224.3	44.2
24.08	1313.17	1223.99	89.18
24.09	1253.48	1223.67	29.81
24.1	1244.2	1223.35	20.85
24.11	1199.59	1223.03	-23.44
24.12	1194.79	1222.71	-27.92
24.13	1178.88	1222.38	-43.5
24.14	1203.28	1222.06	-18.78
24.15	1139.6	1221.73	-82.13
24.16	1258.62	1221.4	37.22
24.17	1240.91	1221.07	19.84
24.18	1242.19	1220.74	21.45
24.19	1229.6	1220.41	9.19
24.2	1172.5	1220.07	-47.57
24.21	1220.17	1219.74	0.43
24.22	1309.86	1219.4	90.46
24.23	1300.14	1219.06	81.08
24.24	1162.1	1218.72	-56.62
24.25	1238.41	1218.37	20.04
24.26	1174.55	1218.03	-43.48
24.27	1183.93	1217.68	-33.75
24.28	1177.85	1217.33	-39.48
24.29	1148.34	1216.99	-68.65
24.3	1209.7	1216.64	-6.94
24.31	1336.8	1216.28	120.52
24.32	1265.65	1215.93	49.72
24.33	1230.85	1215.57	15.28
24.34	1285.2	1215.22	69.98
24.35	1175.82	1214.86	-39.04
24.36	1225.74	1214.5	11.24
24.37	1240.15	1214.14	26.01
24.38	1206.38	1213.77	-7.39
24.39	1114.63	1213.41	-98.78
24.4	1124.91	1213.05	-88.14
24.41	1178.53	1212.68	-34.15
24.42	1252.2	1212.31	39.89
24.43	1218.22	1211.94	6.28
24.44	1127.06	1211.57	-84.51
24.45	1186.99	1211.2	-24.21
24.46	1289.31	1210.82	78.49
24.47	1181.54	1210.45	-28.91
24.48	1235.83	1210.07	25.76
24.49	1130.3	1209.69	-79.39
24.5	1190.4	1209.31	-18.91
24.51	1295.48	1208.93	86.55
24.52	1241.43	1208.55	32.88
24.53	1145.25	1208.16	-62.91
24.54	1136.17	1207.78	-71.61
24.55	1087.61	1207.39	-119.78
24.56	1306.64	1207	99.64
24.57	1289.67	1206.62	83.05
24.58	1151.14	1206.22	-55.08
24.59	1226.66	1205.83	20.83
24.6	1192.17	1205.44	-13.27
24.61	1161.93	1205.05	-43.12
24.62	1214.68	1204.65	10.03
24.63	1234.67	1204.25	30.42
24.64	1132.89	1203.86	-70.97
24.65	1203.56	1203.46	0.1
24.66	1302.83	1203.06	99.77
24.67	1263.68	1202.65	61.03
24.68	1210.89	1202.25	8.64
24.69	1217.01	1201.85	15.16
24.7	1278.78	1201.44	77.34
24.71	1306.68	1201.03	105.65
24.72	1132.71	1200.63	-67.92
24.73	1072.1	1200.22	-128.12
24.74	1083.9	1199.81	-115.91
24.75	1124.37	1199.4	-75.03
24.76	1161.17	1198.98	-37.81
24.77	1221.92	1198.57	23.35
24.78	1108.69	1198.15	-89.46
24.79	1210.25	1197.74	12.51
24.8	1197.19	1197.32	-0.13
24.81	1220.99	1196.9	24.09
24.82	1181.16	1196.48	-15.32
24.83	1161.02	1196.06	-35.04
24.84	1182.36	1195.64	-13.28
24.85	1252.41	1195.22	57.19
24.86	1284.73	1194.79	89.94
24.87	1133.52	1194.37	-60.85
24.88	1157.49	1193.94	-36.45
24.89	1275.55	1193.52	82.03
24.9	1165.38	1193.09	-27.71
24.91	1126.58	1192.66	-66.08
24.92	1258.69	1192.23	66.46
24.93	1209.84	1191.8	18.04
24.94	1216.25	1191.37	24.88
24.95	1248.58	1190.93	57.65
24.96	1276.35	1190.5	85.85
24.97	1216.41	1190.06	26.35
24.98	1211.69	1189.63	22.06
24.99	1201.73	1189.19	12.54
25	1088.48	1188.75	-100.27
25.01	1052.95	1188.31	-135.36
25.02	1058.82	1187.87	-129.05
25.03	1065.95	1187.43	-121.48
25.04	1129.89	1186.99	-57.1
25.05	1122.14	1186.55	-64.41
25.06	1110.99	1186.1	-75.11
25.07	1096.14	1185.66	-89.52
25.08	1064.18	1185.21	-121.03
25.09	1112.32	1184.76	-72.44
25.1	1201.4	1184.32	17.08
25.11	1129.97	1183.87	-53.9
25.12	1135.88	1183.42	-47.54
25.13	1156.26	1182.97	-26.71
25.14	1154.63	1182.52	-27.89
25.15	1057.8	1182.07	-124.27
25.16	995.581	1181.61	-186.029
25.17	1114.92	1181.16	-66.24
25.18	1134.67	1180.71	-46.04
25.19	1151.65	1180.25	-28.6
25.2	1155.52	1179.79	-24.27
25.21	1141.22	1179.34	-38.12
25.22	1028.65	1178.88	-150.23
25.23	1126.65	1178.42	-51.77
25.24	1059.29	1177.96	-118.67
25.25	1176.42	1177.5	-1.08
25.26	1193.15	1177.04	16.11
25.27	1150.61	1176.58	-25.97
25.28	1196.43	1176.12	20.31
25.29	1181.95	1175.66	6.29
25.3	1176.36	1175.19	1.17
25.31	1276.1	1174.73	101.37
25.32	1092.37	1174.26	-81.89
25.33	1176.67	1173.8	2.87
25.34	1124.26	1173.33	-49.07
25.35	1051.58	1172.86	-121.28
25.36	1100.45	1172.39	-71.94
25.37	1106.49	1171.93	-65.44
25.38	1102.61	1171.46	-68.85
25.39	1108.62	1170.99	-62.37
25.4	1235.52	1170.52	65
25.41	1217.32	1170.05	47.27
25.42	1116.98	1169.57	-52.59
25.43	1124.77	1169.1	-44.33
25.44	992.119	1168.63	-176.511
25.45	1141.18	1168.15	-26.97
25.46	1134.02	1167.68	-33.66
25.47	1116.32	1167.21	-50.89
25.48	1121.88	1166.73	-44.85
25.49	1127.51	1166.25	-38.74
25.5	1092.13	1165.78	-73.65
25.51	1122.24	1165.3	-43.06
25.52	1041.78	1164.82	-123.04
25.53	1124.88	1164.34	-39.46
25.54	1086.26	1163.86	-77.6
25.55	1221.79	1163.39	58.4
25.56	1056.17	1162.91	-106.74
25.57	1181.64	1162.43	19.21
25.58	1152.21	1161.94	-9.73
25.59	1072.06	1161.46	-89.4
25.6	1022.08	1160.98	-138.9
25.61	1127.68	1160.5	-32.82
25.62	1165.82	1160.02	5.8
25.63	1223.12	1159.53	63.59
25.64	1095.13	1159.05	-63.92
25.65	1108.61	1158.56	-49.95
25.66	965.036	1158.08	-193.044
25.67	1074.57	1157.59	-83.02
25.68	1118.73	1157.11	-38.38
25.69	1197.25	1156.62	40.63
25.7	1062.48	1156.14	-93.66
25.71	1011.19	1155.65	-144.46
25.72	1018.98	1155.16	-136.18
25.73	1053.76	1154.68	-100.92
25.74	1123.62	1154.19	-30.57
25.75	1061.4	1153.7	-92.3
25.76	1041.98	1153.21	-111.23
25.77	1142.71	1152.72	-10.01
25.78	1110.6	1152.23	-41.63
25.79	1141.48	1151.74	-10.26
25.8	1083.6	1151.25	-67.65
25.81	1089.13	1150.76	-61.63
25.82	1133.28	1150.27	-16.99
25.83	1206.7	1149.78	56.92
25.84	1146.23	1149.29	-3.06
25.85	1081.19	1148.8	-67.61
25.86	1113.05	1148.31	-35.26
25.87	1112.36	1147.81	-35.45
25.88	1071.83	1147.32	-75.49
25.89	1166.05	1146.83	19.22
25.9	1070.85	1146.34	-75.49
25.91	1205.61	1145.84	59.77
25.92	1124.5	1145.35	-20.85
25.93	1080.51	1144.86	-64.35
25.94	1008.79	1144.36	-135.57
25.95	1022.41	1143.87	-121.46
25.96	1094.28	1143.37	-49.09
25.97	1127.23	1142.88	-15.65
25.98	1154.2	1142.38	11.82
25.99	1095.19	1141.89	-46.7
26	1084.78	1141.39	-56.61
26.01	1218.98	1140.9	78.08
26.02	1166.01	1140.4	25.61
26.03	1198.76	1139.91	58.85
26.04	1032.45	1139.41	-106.96
26.05	1150.68	1138.92	11.76
26.06	1067.87	1138.42	-70.55
26.07	1025.1	1137.92	-112.82
26.08	1083.76	1137.43	-53.67
26.09	1064.59	1136.93	-72.34
26.1	1081.34	1136.44	-55.1
26.11	1044.07	1135.94	-91.87
26.12	1116.34	1135.44	-19.1
26.13	1004.96	1134.95	-129.99
26.14	1058.67	1134.45	-75.78
26.15	1049.76	1133.95	-84.19
26.16	1081.51	1133.46	-51.95
26.17	1136.42	1132.96	3.46
26.18	1100.2	1132.46	-32.26
26.19	1098.49	1131.97	-33.48
26.2	1020.86	1131.47	-110.61
26.21	1052.71	1130.97	-78.26
26.22	1051.34	1130.48	-79.14
26.23	1191.41	1129.98	61.43
26.24	1118.5	1129.48	-10.98
26.25	1050.43	1128.98	-78.55
26.26	1092.33	1128.49	-36.16
26.27	1071.51	1127.99	-56.48
26.28	1009.58	1127.49	-117.91
26.29	1033.8	1127	-93.2
26.3	1052.78	1126.5	-73.72
26.31	969.99	1126	-156.01
26.32	1013.69	1125.51	-111.82
26.33	1140.76	1125.01	15.75
26.34	1104.33	1124.52	-20.19
26.35	1161.51	1124.02	37.49
26.36	1139.01	1123.52	15.49
26.37	1052.41	1123.03	-70.62
26.38	1105.62	1122.53	-16.91
26.39	1047.88	1122.03	-74.15
26.4	1191.92	1121.54	70.38
26.41	1126.05	1121.04	5.01
26.42	1031.57	1120.55	-88.98
26.43	1025.6	1120.05	-94.45
26.44	1084.58	1119.56	-34.98
26.45	1053.59	1119.06	-65.47
26.46	1156.58	1118.57	38.01
26.47	1145.68	1118.07	27.61
26.48	1081.88	1117.58	-35.7
26.49	1014.86	1117.09	-102.23
26.5	1154.51	1116.59	37.92
26.51	1112.89	1116.1	-3.21
26.52	1101.13	1115.6	-14.47
26.53	1056.9	1115.11	-58.21
26.54	1120.59	1114.62	5.97
26.55	998.895	1114.12	-115.225
26.56	1072.94	1113.63	-40.69
26.57	1076.67	1113.14	-36.47
26.58	1068.2	1112.65	-44.45
26.59	1008.59	1112.16	-103.57
26.6	1038.61	1111.66	-73.05
26.61	1021.98	1111.17	-89.19
26.62	1170.2	1110.68	59.52
26.63	1137.61	1110.19	27.42
26.64	1101.97	1109.7	-7.73
26.65	1175.7	1109.21	66.49
26.66	1104.46	1108.72	-4.26
26.67	1110.65	1108.23	2.42
26.68	1123.25	1107.74	15.51
26.69	1085.39	1107.25	-21.86
26.7	1208.46	1106.77	101.69
26.71	1044.03	1106.28	-62.25
26.72	1051.7	1105.79	-54.09
26.73	1033.73	1105.3	-71.57
26.74	1081.66	1104.82	-23.16
26.75	1163.39	1104.33	59.06
26.76	1102.39	1103.84	-1.45
26.77	1110.89	1103.36	7.53
26.78	1097.68	1102.87	-5.19
26.79	1048.2	1102.39	-54.19
26.8	1125.46	1101.9	23.56
26.81	1119.24	1101.42	17.82
26.82	1123.36	1100.93	22.43
26.83	963.132	1100.45	-137.318
26.84	1083.43	1099.97	-16.54
26.85	1098.22	1099.49	-1.27
26.86	1092.56	1099	-6.44
26.87	1146.22	1098.52	47.7
26.88	1073.83	1098.04	-24.21
26.89	962.368	1097.56	-135.192
26.9	981.733	1097.08	-115.347
26.91	1152.43	1096.6	55.83
26.92	1173.06	1096.12	76.94
26.93	1171.69	1095.65	76.04
26.94	1045.81	1095.17	-49.36
26.95	1098.68	1094.69	3.99
26.96	1020.52	1094.21	-73.69
26.97	1117.95	1093.74	24.21
26.98	1209.67	1093.26	116.41
26.99	1093.49	1092.79	0.7
27	1098.61	1092.31	6.3
27.01	1021.14	1091.84	-70.7
27.02	1081.9	1091.36	-9.46
27.03	1065.25	1090.89	-25.64
27.04	1102.87	1090.42	12.45
27.05	1053.79	1089.95	-36.16
27.06	1104.08	1089.48	14.6
27.07	995.23	1089	-93.77
27.08	1090.09	1088.53	1.56
27.09	1068.23	1088.07	-19.84
27.1	1003.56	1087.6	-84.04
27.11	1076.74	1087.13	-10.39
27.12	1039.31	1086.66	-47.35
27.13	1088.12	1086.19	1.93
27.14	1048.65	1085.73	-37.08
27.15	1006.64	1085.26	-78.62
27.16	982.437	1084.8	-102.363
27.17	1028.05	1084.33	-56.28
27.18	975.945	1083.87	-107.925
27.19	1017.51	1083.41	-65.9
27.2	1111.26	1082.95	28.31
27.21	1160.36	1082.48	77.88
27.22	1195.87	1082.02	113.85
27.23	1009.2	1081.56	-72.36
27.24	1086.8	1081.1	5.7
27.25	1169.88	1080.65	89.23
27.26	1048.17	1080.19	-32.02
27.27	1060.25	1079.73	-19.48
27.28	1095.13	1079.27	15.86
27.29	1015.49	1078.82	-63.33
27.3	954.69	1078.36	-123.67
27.31	1047.35	1077.91	-30.56
27.32	1074.67	1077.46	-2.79
27.33	1105.94	1077	28.94
27.34	1080.21	1076.55	3.66
27.35	1083.53	1076.1	7.43
27.36	973.174	1075.65	-102.476
27.37	1028.2	1075.2	-47
27.38	1216.27	1074.75	141.52
27.39	1052.24	1074.3	-22.06
27.4	1098.57	1073.86	24.71
27.41	969.426	1073.41	-103.984
27.42	1073.11	1072.97	0.14
27.43	1042.86	1072.52	-29.66
27.44	1005.73	1072.08	-66.35
27.45	1039.19	1071.63	-32.44
27.46	916.737	1071.19	-154.453
27.47	1052.59	1070.75	-18.16
27.48	1093.81	1070.31	23.5
27.49	1036.42	1069.87	-33.45
27.5	1018.94	1069.43	-50.49
27.51	1187.73	1069	118.73
27.52	1189.8	1068.56	121.24
27.53	1073.73	1068.12	5.61
27.54	1063.23	1067.69	-4.46
27.55	1118.69	1067.25	51.44
27.56	1060.05	1066.82	-6.77
27.57	1087.02	1066.39	20.63
27.58	1247.78	1065.96	181.82
27.59	1111.29	1065.53	45.76
27.6	1129.28	1065.1	64.18
27.61	1052.73	1064.67	-11.94
27.62	1103.49	1064.24	39.25
27.63	1040.1	1063.81	-23.71
27.64	1038.69	1063.39	-24.7
27.65	1123.72	1062.96	60.76
27.66	1146.51	1062.54	83.97
27.67	1136.15	1062.12	74.03
27.68	1088.58	1061.7	26.88
27.69	1057.99	1061.28	-3.29
27.7	1086.76	1060.86	25.9
27.71	1157.59	1060.44	97.15
27.72	1145.08	1060.02	85.06
27.73	1125.34	1059.6	65.74
27.74	1118.12	1059.19	58.93
27.75	973.99	1058.77	-84.78
27.76	1049.03	1058.36	-9.33
27.77	1050.45	1057.95	-7.5
27.78	1011.99	1057.53	-45.54
27.79	1072.18	1057.12	15.06
27.8	974.955	1056.71	-81.755
27.81	975.697	1056.31	-80.613
27.82	1029.97	1055.9	-25.93
27.83	1047.06	1055.49	-8.43
27.84	995.009	1055.09	-60.081
27.85	1172.9	1054.68	118.22
27.86	1039.58	1054.28	-14.7
27.87	1155.11	1053.88	101.23
27.88	1053.87	1053.48	0.39
27.89	1063.34	1053.08	10.26
27.9	1076.82	1052.68	24.14
27.91	1063.6	1052.28	11.32
27.92	1013.89	1051.88	-37.99
27.93	1022.4	1051.49	-29.09
27.94	1054.3	1051.09	3.21
27.95	1080.06	1050.7	29.36
27.96	1025.35	1050.31	-24.96
27.97	1125.86	1049.92	75.94
27.98	1001.95	1049.53	-47.58
27.99	1061.84	1049.14	12.7
28	990.74	1048.75	-58.01
28.01	1023.45	1048.36	-24.91
28.02	1113.06	1047.98	65.08
28.03	1090.4	1047.6	42.8
28.04	1097.48	1047.21	50.27
28.05	1179.51	1046.83	132.68
28.06	1093.1	1046.45	46.65
28.07	1044.55	1046.07	-1.52
28.08	1099.86	1045.69	54.17
28.09	1243.73	1045.32	198.41
28.1	1141.18	1044.94	96.24
28.11	1128.67	1044.57	84.1
28.12	1165.93	1044.19	121.74
28.13	1079.59	1043.82	35.77
28.14	1001.78	1043.45	-41.67
28.15	1174.22	1043.08	131.14
28.16	1056.04	1042.71	13.33
28.17	958.867	1042.35	-83.483
28.18	1017.12	1041.98	-24.86
28.19	1088.44	1041.61	46.83
28.2	1227.12	1041.25	185.87
28.21	1117.67	1040.89	76.78
28.22	1150.56	1040.53	110.03
28.23	1031.71	1040.17	-8.46
28.24	1056.79	1039.81	16.98
28.25	1015.31	1039.45	-24.14
28.26	1090.06	1039.1	50.96
28.27	1087.7	1038.74	48.96
28.28	1026.71	1038.39	-11.68
28.29	1044.63	1038.04	6.59
28.3	1078.95	1037.69	41.26
28.31	1123.02	1037.34	85.68
28.32	1121.79	1036.99	84.8
28.33	1095.35	1036.64	58.71
28.34	1125.47	1036.3	89.17
28.35	1171.16	1035.96	135.2
28.36	1181.77	1035.61	146.16
28.37	1283.38	1035.27	248.11
28.38	1157.86	1034.93	122.93
28.39	1275.67	1034.59	241.08
28.4	1190.51	1034.26	156.25
28.41	1244.48	1033.92	210.56
28.42	1215.02	1033.58	181.44
28.43	1251.77	1033.25	218.52
28.44	1254.85	1032.92	221.93
28.45	1237.74	1032.59	205.15
28.46	1269.13	1032.26	236.87
28.47	1196.1	1031.93	164.17
28.48	1077.75	1031.61	46.14
28.49	1134.03	1031.28	102.75
28.5	1164.12	1030.96	133.16
28.51	1111.51	1030.64	80.87
28.52	1107.72	1030.31	77.41
28.53	1061.65	1029.99	31.66
28.54	1079.55	1029.68	49.87
28.55	1128.61	1029.36	99.25
28.56	1073.58	1029.05	44.53
28.57	1172.93	1028.73	144.2
28.58	1021.25	1028.42	-7.17
28.59	1021.88	1028.11	-6.23
28.6	1124.93	1027.8	97.13
28.61	1092.42	1027.49	64.93
28.62	1093.81	1027.18	66.63
28.63	1013.67	1026.88	-13.21
28.64	1024.37	1026.58	-2.21
28.65	1012.4	1026.27	-13.87
28.66	977.574	1025.97	-48.396
28.67	1013.89	1025.67	-11.78
28.68	1121.76	1025.37	96.39
28.69	1021.57	1025.08	-3.51
28.7	992.272	1024.78	-32.508
28.71	956.087	1024.49	-68.403
28.72	1021.08	1024.2	-3.12
28.73	987.861	1023.91	-36.049
28.74	1056.06	1023.62	32.44
28.75	1043.83	1023.33	20.5
28.76	966.708	1023.04	-56.332
28.77	949.029	1022.76	-73.731
28.78	1127.63	1022.48	105.15
28.79	1092.59	1022.2	70.39
28.8	1150.9	1021.92	128.98
28.81	1065.87	1021.64	44.23
28.82	1060.69	1021.36	39.33
28.83	1088.47	1021.08	67.39
28.84	1028.76	1020.81	7.95
28.85	1112.45	1020.54	91.91
28.86	1021.79	1020.27	1.52
28.87	1091.55	1020	71.55
28.88	1045.1	1019.73	25.37
28.89	1033.29	1019.46	13.83
28.9	1141.56	1019.2	122.36
28.91	984.544	1018.94	-34.396
28.92	1091.49	1018.67	72.82
28.93	984.134	1018.41	-34.276
28.94	1082.64	1018.15	64.49
28.95	1025.84	1017.9	7.94
28.96	1077.37	1017.64	59.73
28.97	1264.02	1017.39	246.63
28.98	1036.46	1017.14	19.32
28.99	1035.66	1016.89	18.77
29	1117.46	1016.64	100.82
29.01	1089.2	1016.39	72.81
29.02	968.122	1016.14	-48.018
29.03	975.338	1015.9	-40.562
29.04	1035.12	1015.65	19.47
29.05	1079.79	1015.41	64.38
29.06	1022.79	1015.17	7.62
29.07	1164.86	1014.94	149.92
29.08	1186.72	1014.7	172.02
29.09	1125.56	1014.46	111.1
29.1	1019.12	1014.23	4.89
29.11	982.006	1014	-31.994
29.12	974.107	1013.77	-39.663
29.13	923.741	1013.54	-89.799
29.14	1098.41	1013.31	85.1
29.15	1056.08	1013.09	42.99
29.16	1036.73	1012.87	23.86
29.17	1014.47	1012.64	1.83
29.18	1121.34	1012.42	108.92
29.19	1133.71	1012.2	121.51
29.2	1020	1011.99	8.01
29.21	981.634	1011.77	-30.136
29.22	1049.24	1011.56	37.68
29.23	975.633	1011.35	-35.717
29.24	1050.76	1011.14	39.62
29.25	1006.7	1010.93	-4.23
29.26	1069.4	1010.72	58.68
29.27	1093.14	1010.51	82.63
29.28	1067.19	1010.31	56.88
29.29	1058.28	1010.11	48.17
29.3	1007.09	1009.91	-2.82
29.31	1093.27	1009.71	83.56
29.32	983.986	1009.51	-25.524
29.33	1092.59	1009.32	83.27
29.34	1036.89	1009.12	27.77
29.35	991.275	1008.93	-17.655
29.36	1000.53	1008.74	-8.21
29.37	1083.93	1008.55	75.38
29.38	1063.46	1008.36	55.1
29.39	1127.51	1008.18	119.33
29.4	1132.99	1007.99	125
29.41	1066.79	1007.81	58.98
29.42	1156.33	1007.63	148.7
29.43	950.377	1007.45	-57.073
29.44	1106.95	1007.28	99.67
29.45	1131.96	1007.1	124.86
29.46	1035.76	1006.93	28.83
29.47	1007.53	1006.76	0.77
29.48	1017.62	1006.59	11.03
29.49	1081.88	1006.42	75.46
29.5	999.134	1006.25	-7.116
29.51	986.689	1006.09	-19.401
29.52	1056.15	1005.92	50.23
29.53	1045.5	1005.76	39.74
29.54	1186.6	1005.6	181
29.55	1114.89	1005.44	109.45
29.56	1076.56	1005.29	71.27
29.57	1021.69	1005.13	16.56
29.58	1024.8	1004.98	19.82
29.59	1075.19	1004.83	70.36
29.6	1025.48	1004.68	20.8
29.61	1060.22	1004.53	55.69
29.62	1061.49	1004.38	57.11
29.63	1111.38	1004.24	107.14
29.64	1066.13	1004.1	62.03
29.65	1042.2	1003.96	38.24
29.66	1101.03	1003.82	97.21
29.67	1035.81	1003.68	32.13
29.68	1057.01	1003.54	53.47
29.69	1034.21	1003.41	30.8
29.7	1049.93	1003.28	46.65
29.71	1026.4	1003.15	23.25
29.72	1136.68	1003.02	133.66
29.73	1044.28	1002.89	41.39
29.74	975.866	1002.77	-26.904
29.75	973.13	1002.64	-29.51
29.76	983.419	1002.52	-19.101
29.77	1066.25	1002.4	63.85
29.78	916.633	1002.29	-85.657
29.79	1045.07	1002.17	42.9
29.8	968.505	1002.05	-33.545
29.81	1123.62	1001.94	121.68
29.82	1022.98	1001.83	21.15
29.83	1087.38	1001.72	85.66
29.84	1046.48	1001.62	44.86
29.85	1072.71	1001.51	71.2
29.86	972.013	1001.41	-29.397
29.87	1099.18	1001.3	97.88
29.88	1001.96	1001.2	0.76
29.89	1092.09	1001.11	90.98
29.9	1028.56	1001.01	27.55
29.91	1097.82	1000.91	96.91
29.92	1098.53	1000.82	97.71
29.93	981.696	1000.73	-19.034
29.94	1086.5	1000.64	85.86
29.95	1096.22	1000.55	95.67
29.96	1190.27	1000.47	189.8
[truncated: 5,005 more rows]
[truncated: 1 more columns]

## Sheet: Figure 2
Figure 2a					Figure 2b							Figure 2c			Figure 2d					Figure 2e				Figure 2f
cycle 1		cycle 2			cut-off 4.0V		cut-off 4.5V		cut-off 4.7V			Cycle number	specific capacity/mAh g-1		Test time/h	Voltage/V	Time/h	diffusion coefficient		Cycle number	Discharge specific capacity/mAh/g	Coulombic efficiency/%		Cycle number	Discharge voltage
capacity/mAh/g	Voltage/V	capacity/mAh/g	Voltage/V		charge	discharge	charge	discharge	charge	discharge		1	196.5		0	3.1219	6	-10.0421		1	130.5	85.84		1	3.1712
0	3.1954	0	2.2551		-17.2207	138.381	-13.7829	119.054	-14.6441	52.6956		2	190.8		0	3.1219	12	-10.0626		2	129.9	99.56		2	3.1651
0	3.1951	0	2.2535		-15.8088	145.433	-13.6316	124.705	-14.2305	89.9967		3	184.7		0.01	3.1222	18	-10.099		3	132.6	101.41		3	3.1854
0	3.1951	0.1	2.2799		-14.6408	151.985	-13.4855	129.921	-13.8461	121.855		4	181.2		0.01	3.1222	24	-10.0744		4	133.3	100.18		4	3.1705
0	3.1951	0.1	2.3062		-13.7164	158.037	-13.3446	134.701	-13.4908	148.27		5	178		0.01	3.1222	30	-10.0788		5	133.9	99.74		5	3.1924
0	3.1954	0.1	2.3286		-13.0358	163.589	-13.2091	139.045	-13.1646	169.243		6	121.6		0.02	3.1222	36	-10.0574		6	133.4	99.22		6	3.192
0	3.1951	0.2	2.3441		-12.599	168.642	-13.0789	142.953	-12.8676	184.773		7	162.3		0.02	3.1222	42	-10.139		7	133	99.43		7	3.191
0	3.1951	0.2	2.3583		-12.4426	173.196	-12.9539	146.424	-12.5997	194.86		8	159.3		0.02	3.1222	48	-10.1496		8	131.7	98.67		8	3.1928
0	3.1954	0.3	2.3741		-12.2703	177.249	-12.8342	149.46	-12.3609	188.699		9	158.4		0.02	3.1225	54	-10.6983		9	131.4	99.6		9	3.1863
0	3.1954	0.3	2.3872		-12.9761	180.803	-12.7198	152.06	-12.1512	180.03		10	158.5		0.03	3.1222	60	-11.1386		10	130.6	99.19		10	3.1872
0	3.1954	0.3	2.4023		-13.6295	183.857	-12.6106	154.223	-11.9707	175.544		11	137		0.03	3.1222	66	-11.1292		11	130.6	99.68		11	3.1812
0	3.1951	0.4	2.4129		-14.0169	186.411	-12.5068	155.951	-11.8193	172.597		12	135.8		0.03	3.1222	72	-12.1269		12	130.8	99.6		12	3.1796
0	3.1951	0.4	2.4256		-14.081	188.466	-12.4082	157.243	-11.6971	169.919		13	135.2		0.04	3.1222	78	-11.7352		13	127.9	98.23		13	3.1741
0	3.1951	0.4	2.4355		-14.1751	190.021	-12.3149	158.098	-11.604	164.384		14	134.4		0.04	3.1222	84	-12.3264		14	130	100.36		14	3.174
0	3.1954	0.5	2.4454		-14.3172	191.076	-12.2269	158.518	-11.54	161.328		15	135.1		0.04	3.1219	90	-12.3011		15	130.6	99.51		15	3.1797
0	3.1954	0.5	2.4572		-14.4114	191.632	-12.1441	158.502	-11.5051	157.654		16	123.1		0.04	3.1222	--	--		16	130.3	99.31		16	3.1769
0	3.1951	0.5	2.4687		-15.1456	191.687	-12.0667	158.049	-11.4994	154.469		17	120.9		0.05	3.1225	96	-10.1583		17	130.1	99.36		17	3.174
0	3.1954	0.6	2.4774		-15.4157	188.287	-11.7069	149.662	-11.5496	151.297		18	118.3		0.05	3.1222	102	-9.85753		18	121.1	94.71		18	3.1454
0	3.1954	0.6	2.4876		-15.5256	183.751	-11.5745	143.998	-11.435	146.158		19	122.8		0.05	3.1228	108	-10.0194		19	124.4	103.42		19	3.1519
0	3.1954	0.7	2.4944		-16.1378	180.378	-11.8116	141.657	-11.4674	143.723		20	118.8		0.06	3.1222	114	-9.96085		20	125.3	98.47		20	3.16
0	3.1954	0.7	2.505		-16.6641	178.651	-11.8471	138.993	-11.4973	140.085		21	95		0.06	3.1225	120	-10.0521		21	126.9	100.63		21	3.1561
0	3.1957	0.7	2.5127		-16.3564	177.167	-11.5948	136.473	-11.4616	136.092		22	94.7		0.06	3.1222	126	-10.0844		22	126.2	98.41		22	3.1614
0	3.1951	0.8	2.5211		-16.2634	174.991	-11.5132	133.293	-11.6823	133.564		23	92.2		0.07	3.1222	132	-10.114		23	123.4	100.21		23	3.1434
0	3.1954	0.8	2.5285		-16.6408	171.547	-11.6412	130.418	-11.9397	131.061		24	96.4		0.07	3.1222	138	-10.1923		24	127.6	100.02		24	3.1613
0	3.1951	0.8	2.5353		-17.3034	167.005	-11.7488	128.193	-12.2514	128.274		25	90.5		0.07	3.1225	144	-10.166		25	127.8	99.23		25	3.156
0	3.1957	0.9	2.544		-18.11	165.082	-11.948	125.775	-12.6806	127.122		26	78.2		0.08	3.1222	150	-10.2319		26	127.5	99.3		26	3.163
0	3.1951	0.9	2.5502		-18.6189	164.862	-11.905	123.557	-13.1208	126.377		27	79.7		0.08	3.1222	156	-10.4375		27	125.1	98.21		27	3.1548
0	3.1954	0.9	2.5577		-19.5119	162.357	-12.0029	122.709	-13.5718	123.151		28	76.1		0.08	3.1225	162	-10.4527		28	125.2	100.04		28	3.1508
0	3.1951	1	2.5629		-20.597	158.218	-12.1319	121.743	-14.2132	124.373		29	73		0.09	3.1228	168	-11.1843		29	126	99.65		29	3.1541
0	3.1951	1	2.5701		-21.6085	154.664	-12.2414	119.705	-15.0861	124.947		30	77.4		0.09	3.1222	174	-11.7204		30	124.9	99.08		30	3.1533
0	3.1951	1	2.5766		-22.2478	153.247	-12.4314	119.183	-15.9448	124.821		31	131.4		0.09	3.1225				31	122.2	98.42		31	3.1283
0	3.1954	1.1	2.5831		-22.6426	151.733	-12.4502	118.951	-16.8245	125.581		32	130.7		0.1	3.1222				32	125.2	100.53		32	3.1484
0	3.1951	1.1	2.588		-23.9173	150.374	-12.5515	117.992	-17.6114	124.197		33	133.2		0.1	3.1231				33	123.7	99.38		33	3.1475
0	3.1951	1.2	2.5939		-25.2783	148.152	-13.0099	117.834	-18.541	121.628		34	135.6		0.1	3.1234				34	125	99.51		34	3.1447
0	3.1951	1.2	2.6001		-26.8698	144.614	-13.3615	118.878	-19.4058	121.4		35	135.1		0.1	3.1225				35	124.7	99.58		35	3.1455
0	3.1951	1.2	2.6057		-28.824	141.692	-13.6008	119.103	-20.2329	122.225		36	133.9		0.11	3.1231				36	126.1	99.85		36	3.1498
0	3.1954	1.3	2.6104		-30.4735	139.37	-13.8926	117.782	-21.3688	121.141		37	135.3		0.11	3.1228				37	123.9	98.38		37	3.1417
0	3.1954	1.3	2.6169		-33.5795	137.839	-14.2117	116.342	-22.2618	121.729		38	132.8		0.11	3.1231				38	123.4	99.35		38	3.1411
0	3.1954	1.3	2.6218		-37.7693	137.551	-14.5766	115.478	-22.5745	123.704		39	133.5		0.12	3.1228				39	122.2	98.02		39	3.1475
0	3.1951	1.4	2.6262		-42.5986	136.187	-15.1345	114.488	-23.1408	122.94		40	133.1		0.12	3.1231				40	119.8	100.58		40	3.1206
0	3.1954	1.4	2.6308		-47.4595	133.724	-15.8057	113.589	-24.4322	121.627		41	133.7		0.12	3.1228				41	122.9	100.28		41	3.1353
0	3.1951	1.4	2.6361		-50.4572	132.383	-16.1983	113.069	-26.9811	121.257		42	131.7		0.13	3.1228				42	124.7	99.58		42	3.1397
0	3.1954	1.5	2.6407		-52.28	131.414	-16.888	113.022	-29.8246	119.206		43	129.9		0.13	3.1228				43	124.6	99.33		43	3.1389
0	3.1957	1.5	2.6457		-52.8869	130.021	-17.7932	113.607	-32.6343	118.088		44	131.9		0.13	3.1228				44	123.8	98.96		44	3.1422
0	3.1954	1.6	2.6491		-54.7002	129.51	-18.6399	114.646	-35.7727	117.691		45	131.1		0.13	3.1231				45	123.4	99.15		45	3.1425
0	3.1951	1.6	2.6528		-58.7493	128.926	-19.3764	115.565	-38.7603	116.811		46	130.8		0.14	3.1231				46	123.2	100.14		46	3.1372
0	3.1954	1.6	2.6566		-63.8794	127.438	-20.1879	115.362	-42.1176	117.46		47	131.6		0.14	3.1228				47	124.4	99.45		47	3.1302
0	3.1951	1.7	2.6606		-71.9609	126.062	-21.0468	115.349	-46.3731	118.342		48	133.1		0.14	3.1231				48	124.8	99.55		48	3.1387
0	3.1957	1.7	2.6646		-81.3087	125.066	-22.5192	115.064	-51.6861	116.946		49	130		0.15	3.1234				49	122.9	98.33		49	3.1378
0	3.1954	1.7	2.6677		-92.8711	125.419	-24.5125	114.231	-57.4894	118.133		50	131.5		0.15	3.1231				50	119.9	98.87		50	3.1095
0	3.1954	1.8	2.6711		-107.776	125.609	-26.1388	113.541	-63.5665	120.187		51	129.4		0.15	3.1234				51	122.6	100.69		51	3.1326
0	3.1954	1.8	2.6758		-119.154	125.446	-27.8543	112.356	-69.2854	117.715		52	131.9		0.16	3.1231				52	122.8	99.04		52	3.1376
0	3.1951	1.9	2.6798		-125.204	125.348	-29.6498	111.329	-74.8971	116.427		53	129.5		0.16	3.1234				53	123.9	100.03		53	3.1389
0	3.1954	1.9	2.6826		-128.458	125.409	-31.2515	111.128	-80.9532	118.526		54	129.8		0.16	3.1231				54	122.8	99.15		54	3.1336
0	3.1954	1.9	2.6866		-131.541	125.976	-32.4714	110.76	-87.5886	118.075		55	130.5		0.16	3.1231				55	123.5	99.68		55	3.1355
0	3.1954	2	2.6882		-136.649	127.504	-33.6225	110.453	-93.9249	118.19		56	128.8		0.17	3.1228				56	122.2	98.51		56	3.1372
0	3.1951	2	2.6919		-140.446	126.597	-35.541	110.403	-99.6467	119.021		57	129.4		0.17	3.1231				57	120.7	99.59		57	3.1304
0	3.1954	2	2.6962		-139.83	123.437	-38.2377	110.666	-104.743	118.448		58	127.8		0.17	3.1234				58	121.4	99.5		58	3.1268
0	3.1957	2.1	2.6981		-136.442	122.482	-41.2091	111.064	-109.674	117.993		59	125.6		0.18	3.1225				59	122	97.78		59	3.1356
0	3.1951	2.1	2.7018		-135.18	122.339	-44.2386	110.764	-113.696	116.749		60	128.1		0.18	3.1231				60	125.1	101.69		60	3.1418
0	3.1954	2.2	2.7043		-136.735	122.28	-47.6058	111.069	-116.402	114.789		61	130.1		0.18	3.1234				61	124.9	99.22		61	3.137
0	3.1954	2.2	2.7065		-136.135	123.243	-51.2613	111.751	-119.35	113.017		62	128.3		0.19	3.1231				62	125.4	99.47		62	3.1376
0	3.1951	2.2	2.7086		-133.985	123.509	-55.1625	111.579	-121.916	111.47		63	127.3		0.19	3.1238				63	124	98.51		63	3.1407
0	3.1951	2.3	2.7121		-130.767	122.113	-59.6601	111.481	-123.637	110.716		64	128.3		0.19	3.1234				64	124.1	99.39		64	3.1396
0	3.1954	2.3	2.7133		-129.891	121.172	-64.9779	111.507	-124.517	111.11		65	125.5		0.19	3.1241				65	123.2	99.74		65	3.1362
0	3.1951	2.3	2.7173		-134.921	120.732	-70.2162	111.086	-125.158	113.016		66	124.9		0.2	3.1231				66	123.8	99.48		66	3.1313
0	3.1951	2.4	2.7189		-141.386	120.17	-75.3081	110.345	-125.858	113.898		67	124.5		0.2	3.1231				67	122	99.22		67	3.1321
0	3.1951	2.4	2.7214		-145.57	120.436	-80.856	109.744	-126.571	112.988		68	123.8		0.2	3.1234				68	122.7	99.05		68	3.123
0	3.1951	2.4	2.7232		-149.094	120.2	-86.6188	109.942	-127.514	112		69	123.1		0.21	3.1231				69	122.7	99.29		69	3.132
0	3.1951	2.5	2.7257		-156.458	118.451	-92.8422	110.251	-129.565	112.318		70	124.7		0.21	3.1231				70	123.3	99.85		70	3.1281
0	3.1954	2.5	2.7276		-165.688	118.489	-99.0253	110.934	-132.135	113.887		71	124.1		0.21	3.1228				71	122.1	98.01		71	3.1336
0	3.1954	2.6	2.7294		-174.606	119.458	-104.987	111.206	-134.541	112.625		72	122.9		0.22	3.1238				72	120.5	100.07		72	3.1195
0	3.1957	2.6	2.7322		-183.239	118.929	-110.851	110.709	-137.009	111.247		73	124.4		0.22	3.1231				73	119.9	98.46		73	3.1144
0	3.1951	2.6	2.7338		-188.287	118.774	-115.957	110.875	-140.234	110.522		74	122.5		0.22	3.1238				74	119.9	99.85		74	3.117
0	3.1951	2.7	2.735		-193.024	119.089	-120.123	111.03	-144.501	112.082		75	122.6		0.22	3.1231				75	118.6	98.6		75	3.1221
0	3.1954	2.7	2.7372		-200.357	117.731	-123.379	110.317	-148.843	114.215		76	122.2		0.23	3.1234				76	118.8	99.99		76	3.1105
0	3.1951	2.7	2.7387		-205.383	117.113	-126.688	109.437	-153.358	115.457		77	119.3		0.23	3.1231				77	118	98.69		77	3.1184
0	3.1951	2.8	2.7412		-205.591	117.729	-129.748	108.802	-158.07	116.543		78	122.7		0.23	3.1234				78	119.3	100.26		78	3.1102
0	3.1951	2.8	2.7427		-203.731	117.4	-132.243	107.813	-162.748	115.905		79	121.8		0.24	3.1231				79	121.4	99.47		79	3.1563
0	3.1954	2.8	2.7437		-203.367	117.566	-134.515	106.933	-167.69	115.445		80	122.1		0.24	3.1238				80	122.6	99.02		80	3.1209
0	3.1951	2.9	2.7468		-200.243	117.575	-135.123	106.15	-171.464	116.712		81	123.7		0.24	3.1238				81	122.7	99.1		81	3.1243
0	3.1954	2.9	2.7471		-193.206	117.715	-134.666	105.344	-173.987	118.183		82	123.5		0.25	3.1238				82	120.8	98.45		82	3.1372
0	3.1951	3	2.7483		-187.609	118.018	-134.173	104.353	-177.079	118.456		83	123.3		0.25	3.1231				83	120.4	99.43		83	3.127
0	3.1954	3	2.7502		-182.923	118.578	-133.607	103.893	-179.431	118.868		84	122.4		0.25	3.1244				84	120.4	99.09		84	3.1196
0	3.1951	3	2.7524		-175.929	118.876	-133.368	103.535	-180.71	120.161		85	120.6		0.25	3.1241				85	119.6	99.19		85	3.1192
0	3.1954	3.1	2.7533		-169.933	118.734	-132.835	102.514	-180.64	119.9		86	122.7		0.26	3.1241				86	116.5	97.6		86	3.1077
0	3.1954	3.1	2.7551		-162.268	118.094	-132.594	101.632	-179.048	122.418		87	120.6		0.26	3.1231				87	116.9	99.95		87	3.1044
0	3.1954	3.1	2.757		-155.416	117.329	-133.545	102.582	-176.697	125.249		88	119.3		0.26	3.1234				88	117.5	100.24		88	3.1039
0	3.1954	3.2	2.7579		-151.774	118.123	-134.662	104.602	-174.34	126.248		89	119		0.27	3.1231				89	119	99.57		89	3.1093
0	3.1951	3.2	2.7586		-146.531	119.08	-135.45	105.786	-170.759	125.729		90	118.5		0.27	3.1231				90	118.5	98.84		90	3.101
0	3.1954	3.2	2.7604		-141.869	119.132	-136.984	107.5	-166.361	124.225		91	121.1		0.27	3.1238				91	116	98.29		91	3.1079
0	3.1951	3.3	2.7623		-138.761	119.278	-139.645	109.503	-162.274	125.036		92	117.2		0.28	3.1241				92	117	99.93		92	3.141
0	3.1951	3.3	2.7635		-137.139	117.735	-142.924	110.81	-157.374	124.913		93	119		0.28	3.1234				93	116.5	98.68		93	3.1099
0	3.1957	3.4	2.7641		-134.819	116.168	-146.768	111.887	-152.042	123.664		94	118		0.28	3.1234				94	116.3	99.4		94	3.1052
0	3.1954	3.4	2.7651		-131.398	116.01	-151.048	113.271	-146.833	123.917		95	118.2		0.29	3.1231				95	113.8	98.72		95	3.0943
0	3.1954	3.4	2.7672		-130.448	116.166	-155.022	114.498	-142.038	124.503		96	118.8		0.29	3.1228				96	115.9	100.04		96	3.0951
0	3.1951	3.5	2.7685		-128.904	117.654	-159.734	115.447	-137.838	122.694		97	117.4		0.29	3.1241				97	117.2	100.16		97	3.0935
0	3.1954	3.5	2.7691		-128.415	118.987	-165.078	116.699	-134.095	119.178		98	116.6		0.3	3.1238				98	114.4	98.1		98	3.0943
0	3.1954	3.5	2.7703		-128.498	118.711	-170.17	117.705	-130.076	117.75		99	116		0.3	3.1231				99	114.8	99.38		99	3.1026
0	3.1954	3.6	2.7722		-125.862	117.563	-175.335	118.331	-126.566	116.175		100	118.2		0.3	3.1231				100	117.7	100.5		100	3.0985
0	3.1951	3.6	2.7728		-124.39	117.817	-180.067	118.738	-123.33	111.504					0.3	3.1234
0	3.1951	3.6	2.7734		-123.621	118.421	-183.99	119.125	-120.929	107.023					0.31	3.1234
0	3.1954	3.7	2.7744		-122.479	118.467	-187.523	119.548	-119.64	102.168					0.31	3.1234
0	3.1951	3.7	2.7759		-119.85	118.192	-190.968	119.525	-118.254	97.849					0.31	3.1234
0	3.1954	3.8	2.7772		-117.516	117.238	-193.073	119.196	-116.999	93.3563					0.32	3.1234
0	3.1951	3.8	2.779		-117.353	116.102	-194.308	118.455	-115.236	90.1394					0.32	3.1241
0	3.1951	3.8	2.779		-116.746	115.601	-195.792	117.562	-113.342	85.982					0.32	3.1228
0	3.1954	3.9	2.7809		-116.079	114.852	-196.164	115.495	-112.46	79.0135					0.33	3.1238
0	3.1954	3.9	2.7815		-116.157	113.914	-195.846	113.35	-111.925	73.3135					0.33	3.1234
0	3.1951	3.9	2.7827		-116.809	114.495	-194.605	111.517	-111.289	68.0062					0.33	3.1228
0	3.1951	4	2.7837		-116.811	113.609	-191.671	109.242	-109.961	63.6222					0.33	3.1241
0	3.1951	4	2.7843		-115.583	112.936	-188.721	106.684	-108.823	61.6503					0.34	3.1231
0	3.1951	4.1	2.7852		-116.659	112.717	-186.118	103.491	-108.514	59.1988					0.34	3.1228
0	3.1954	4.1	2.7865		-117.15	111.784	-182.838	101.355	-107.627	57.2647					0.34	3.1234
0	3.1954	4.1	2.7877		-115.055	112.21	-179.005	99.1695	-107.143	55.044					0.35	3.1234
0	3.1954	4.2	2.7889		-115.599	112.425	-174.517	96.3028	-106.512	53.0034					0.35	3.1241
0	3.1951	4.2	2.7899		-117.124	111.538	-170.017	93.9129	-105.565	50.8968					0.35	3.1238
0	3.1954	4.2	2.7899		-116.779	110.653	-166.516	92.1855	-105.438	47.9808					0.36	3.1238
0	3.1951	4.3	2.7911		-116.426	110.148	-161.838	90.0778	-105.38	43.8354					0.36	3.1228
0	3.1954	4.3	2.7923		-117.76	110.253	-156.891	87.2613	-104.827	40.7395					0.36	3.1234
0	3.1951	4.3	2.793		-117.816	110.083	-153.127	84.4299	-104.262	41.8391					0.37	3.1231
0	3.1954	4.4	2.7939		-115.865	110.337	-149.891	81.5353	-104.101	44.8154					0.37	3.1228
0	3.1957	4.4	2.7942		-117.266	111.17	-146.486	78.5527	-103.873	49.3828					0.37	3.1228
0	3.1951	4.5	2.7954		-118.889	111.614	-142.909	75.5383	-103.766	54.6875					0.38	3.1231
0	3.1951	4.5	2.797		-119.491	111.802	-140.074	72.4491	-103.865	57.2177					0.38	3.1241
0	3.1951	4.5	2.7985		-121.153	112.547	-137.658	69.1859	-103.93	56.7486					0.38	3.1228
0	3.1954	4.6	2.7985		-122.889	113.75	-135.53	66.4163	-103.971	55.4387					0.38	3.1234
0	3.1951	4.6	2.7995		-125.971	112.281	-132.912	63.4301	-103.802	58.44					0.39	3.1238
0	3.1951	4.6	2.8001		-127.287	110.852	-130.328	59.8886	-103.719	65.9127					0.39	3.1238
0	3.1951	4.7	2.8007		-130.857	110.744	-128.732	57.1221	-104.19	71.6839					0.39	3.1231
0	3.1951	4.7	2.8007		-135.439	110.856	-127.484	54.472	-104.492	72.3418					0.4	3.1238
0	3.1951	4.8	2.8026		-138.852	110.582	-126.25	51.5358	-104.321	72.175					0.4	3.1231
0	3.1954	4.8	2.8035		-143.371	110.116	-125.408	49.0333	-104.109	80.6004					0.4	3.1234
0	3.1951	4.8	2.8044		-147.08	110.569	-124.495	46.661	-104.099	93.3048					0.41	3.1241
0	3.1954	4.9	2.8047		-150.803	111.149	-123.231	44.9164	-104.479	98.6872					0.41	3.1231
0	3.1954	4.9	2.8047		-153.796	110.57	-122.374	43.5216	-104.935	95.3108					0.41	3.1228
0	3.1951	4.9	2.806		-154.1	109.614	-121.506	41.9282	-105.399	94.4485					0.42	3.1238
0	3.1951	5	2.8072		-153.86	110.348	-120.547	40.9464	-106.634	99.9779					0.42	3.1238
0	3.1951	5	2.8075		-163.881	111.638	-119.809	41.4063	-107.817	105.817					0.42	3.1238
0	3.1951	5	2.8078		-179.502	112.383	-118.7	42.044	-109.651	111.19					0.42	3.1231
0	3.1951	5.1	2.8088		-200.3	112.424	-118.026	42.7555	-112.635	112.914					0.43	3.1225
0	3.1951	5.1	2.8091		-218.048	112.699	-117.595	44.0081	-115.316	108.951					0.43	3.1234
0	3.1954	5.2	2.8103		-221.878	112.607	-116.8	45.6292	-120.392	102.667					0.43	3.1234
0	3.1954	5.2	2.8116		-218.146	111.8	-115.742	46.1807	-127.417	99.0795					0.44	3.1228
0	3.1951	5.2	2.8125		-203.772	111.914	-114.791	45.3919	-133.663	100.606					0.44	3.1238
0	3.1954	5.3	2.8134		-178.724	112.216	-114.099	46.802	-138.561	97.0516					0.44	3.1228
0	3.1951	5.3	2.8137		-141.717	112.671	-113.099	51.8518	-142.193	82.3862					0.45	3.1228
0	3.1951	5.3	2.8137		-102.865	113.861	-112.512	59.4164	-144.381	66.7005					0.45	3.1234
0	3.1951	5.4	2.8141		-77.5949	114.173	-111.883	67.5096	-144.691	60.4436					0.45	3.1228
0	3.1954	5.4	2.8147		-57.2388	115.146	-111.471	74.6391	-143.579	56.7838					0.46	3.1238
0	3.1951	5.4	2.815		-47.5802	116.451	-111.389	81.5536	-140.958	47.9462					0.46	3.1231
0	3.1954	5.5	2.8162		-41.1007	117.11	-111.222	88.6056	-137.265	37.3044					0.46	3.1231
0	3.1951	5.5	2.8172		-32.1194	118.353	-110.91	94.3763	-132.301	29.3456					0.46	3.1225
0	3.1954	5.5	2.8181		-30.6293	118.196	-110.76	98.9482	-126.233	27.2462					0.47	3.1228
0	3.1951	5.6	2.8181		-29.9872	117.41	-110.77	102.665	-119.285	29.5861					0.47	3.1228
0	3.1951	5.6	2.819		-29.3822	118.046	-110.387	105.37	-111.366	33.5259					0.47	3.1225
0	3.1951	5.7	2.8187		-27.0994	118.835	-109.947	106.596	-102.677	37.6047					0.48	3.1225
0	3.1951	5.7	2.8193		-24.5656	118.858	-109.431	105.967	-93.6047	40.9					0.48	3.1231
0	3.1951	5.7	2.8206		-22.3458	120.648	-109.154	104.786	-84.0451	42.2212					0.48	3.1228
0	3.1951	5.8	2.8209		-19.8919	122.437	-108.939	103.215	-74.1164	42.3479					0.49	3.1228
0	3.1951	5.8	2.8221		-17.5461	122.404	-108.629	100.407	-63.8854	41.5248					0.49	3.1228
0	3.1954	5.8	2.8224		-15.4007	123.216	-108.885	96.6622	-53.4643	38.7022					0.49	3.1228
0	3.1951	5.9	2.8234		-12.6872	125.001	-108.816	92.474	-43.8835	34.6768					0.5	3.1228
0	3.1954	5.9	2.8237		-10.1054	126.9	-108.347	87.6487	-34.7669	31.5686					0.5	3.1228
0	3.1951	6	2.8246		-8.23615	127.951	-108.26	82.419	-26.2084	29.4753					0.5	3.1234
0	3.1954	6	2.8246		-6.84338	128.142	-108.125	76.9852	-18.7317	28.3647					0.51	3.1228
0	3.1954	6	2.8246		-5.58486	128.831	-107.854	71.1165	-12.1741	27.7719					0.51	3.1234
0	3.1951	6.1	2.8255		-4.74817	129.502	-108.074	65.1196	-7.16522	28.9557					0.51	3.1234
0	3.1954	6.1	2.8255		-4.56942	129.922	-108.016	58.7831	-3.58123	34.6083					0.52	3.1228
0	3.1951	6.1	2.8265		-4.1164	129.948	-108.202	52.1596	-1.63422	30.1477					0.52	3.1228
0	3.1954	6.2	2.8277		-3.36159	129.484	-109.005	45.4811	-1.29938	14.6153					0.52	3.1225
0	3.1951	6.2	2.8286		-2.87326	127.969	-109.226	39.3355	-2.24709	43.7559					0.52	3.1228
0	3.1954	6.2	2.8286		-2.46216	125.099	-109.367	33.8109	-5.40541	96.0846					0.53	3.1231
0	3.1951	6.3	2.8292		-2.21285	123.09	-110.048	28.1459	-8.1802	156.64					0.53	3.1231
0	3.1954	6.3	2.8299		-1.95601	122.057	-111.294	25.3768	-8.87964	214.603					0.53	3.1228
0	3.1951	6.4	2.8302		-1.53606	120.719	-112.562	26.8265	-8.97482	271.901					0.54	3.1228
0	3.1951	6.4	2.8308		-1.45166	119.793	-113.534	29.3854	-8.70444	319.619					0.54	3.1225
0	3.1951	6.4	2.8314		-1.9499	119.391	-114.572	30.9521	-8.30833	361.086					0.54	3.1225
0	3.1951	6.5	2.832		-2.49745	118.295	-115.711	31.3158	-8.01565	389.315					0.55	3.1225
0	3.1954	6.5	2.8323		-2.29261	117.685	-116.767	31.5832	-7.78062	407.291					0.55	3.1238
0	3.1954	6.5	2.833		-1.52437	116.538	-117.887	32.6365	-7.47366	430.217					0.55	3.1231
0	3.1951	6.6	2.833		-1.05195	114.269	-119.229	33.3544	-7.05249	393.581					0.55	3.1234
0	3.1951	6.6	2.8339		-1.47065	112.578	-120.606	33.2734	-6.48185	364.987					0.56	3.1231
0	3.1951	6.7	2.8339		-1.79071	110.274	-122.183	33.2574	-5.76985	386.567					0.56	3.1225
0	3.1954	6.7	2.8345		-1.56771	108.486	-123.353	32.888	-5.35718	366.443					0.56	3.1225
0	3.1951	6.7	2.8342		-1.30753	107.834	-123.365	32.2797	-5.05408	332.804					0.57	3.1225
0	3.1954	6.8	2.8345		-1.43795	105.956	-120.876	32.3644	-4.69676	322.982					0.57	3.1228
0	3.1951	6.8	2.8351		-1.49964	103.998	-117.808	32.49	-4.34495	303.465					0.57	3.1225
0	3.1954	6.8	2.8358		-1.16083	101.96	-114.159	32.6566	-3.99868	271.186					0.58	3.1228
0	3.1954	6.9	2.837		-0.62998	99.8415	-109.931	32.8641	-3.65792	268.577					0.58	3.1228
0	3.1951	6.9	2.8373		0.08184	97.6429	-105.123	33.1125	-3.3227	259.156					0.58	3.1228
0	3.1954	6.9	2.8385		0.40656	95.364	-99.7341	33.4019	-2.993	254.364					0.59	3.1225
0	3.1954	7	2.8385		0.15187	93.0049	-93.7656	33.7322	-2.66882	282.632					0.59	3.1231
0	3.1954	7	2.8382		-0.15668	90.5655	-87.2171	34.1035	-2.35017	279.922					0.59	3.1228
0	3.1954	7	2.8385		-0.44633	88.046	-80.0886	34.5156	-2.03704	288.418					0.59	3.1228
0	3.1954	7.1	2.8395		-0.78507	85.4462	-72.38	34.9688	-1.72944	269.44					0.6	3.1222
0	3.1951	7.1	2.8401		-1.02267	82.7662	-64.0914	35.4628	-1.42736	241.124					0.6	3.1238
0	3.1954	7.2	2.8407		-1.26873	80.0059	-55.2228	35.9978	-1.13081	203.469					0.6	3.1225
0	3.1954	7.2	2.841		-1.52325	77.1655	-45.7741	36.5737	-0.83978	156.476					0.61	3.1234
0	3.1951	7.2	2.842		-1.78622	74.2448	-35.7454	37.1906	-0.55428	100.144					0.61	3.1228
0	3.1954	7.3	2.8423		-2.05765	71.2439	-25.1367	37.8484	-0.2743	34.4734					0.61	3.1225
0	3.1951	7.3	2.8429												0.62	3.1231
0	3.1951	7.3	2.8432												0.62	3.1234
0	3.1951	7.4	2.8432												0.62	3.1231
0	3.1954	7.4	2.8432												0.62	3.1228
0	3.1954	7.4	2.8438												0.63	3.1228
0	3.1951	7.5	2.8444												0.63	3.1231
0	3.1951	7.5	2.8451												0.63	3.1231
0	3.1948	7.6	2.8447												0.64	3.1225
0	3.1951	7.6	2.8451												0.64	3.1228
0	3.1948	7.6	2.8463												0.64	3.1225
0	3.1951	7.7	2.8469												0.65	3.1228
0	3.1951	7.7	2.8472												0.65	3.1234
0	3.1954	7.7	2.8475												0.65	3.1228
0	3.1951	7.8	2.8478												0.66	3.1225
0	3.1951	7.8	2.8488												0.66	3.1225
0	3.1954	7.8	2.8488												0.66	3.1228
0	3.1951	7.9	2.8494												0.66	3.1228
0	3.1951	7.9	2.8497												0.67	3.1231
0	3.1954	8	2.85												0.67	3.1228
0	3.1951	8	2.8503												0.67	3.1234
0	3.1954	8	2.8506												0.68	3.1225
0	3.1951	8.1	2.8503												0.68	3.1228
0	3.1951	8.1	2.8513												0.68	3.1225
0	3.1951	8.1	2.8519												0.69	3.1228
0	3.1951	8.2	2.8522												0.69	3.1225
0	3.1951	8.2	2.8528												0.69	3.1231
0	3.1951	8.2	2.8534												0.7	3.1228
0	3.1954	8.3	2.8534												0.7	3.1228
0	3.1954	8.3	2.8544												0.7	3.1222
0	3.1951	8.4	2.8544												0.7	3.1225
0	3.1954	8.4	2.8544												0.71	3.1228
0	3.1948	8.4	2.855												0.71	3.1225
0	3.1951	8.5	2.855												0.71	3.1225
0	3.1954	8.5	2.8553												0.72	3.1228
0	3.1948	8.5	2.8565												0.72	3.1228
0	3.1951	8.6	2.8565												0.72	3.1228
0	3.1954	8.6	2.8571												0.73	3.1222
0	3.1951	8.7	2.8578												0.73	3.1225
0	3.1954	8.7	2.8578												0.73	3.1228
0	3.1948	8.7	2.8584												0.74	3.1228
0	3.1951	8.8	2.859												0.74	3.1228
0	3.1951	8.8	2.859												0.74	3.1228
0	3.1951	8.8	2.8596												0.75	3.1231
0	3.1954	8.9	2.8602												0.75	3.1228
0	3.1951	8.9	2.8606												0.75	3.1222
0	3.1951	8.9	2.8599												0.75	3.1228
0	3.1951	9	2.8602												0.76	3.1222
0	3.1951	9	2.8609												0.76	3.1222
0	3.1951	9.1	2.8606												0.76	3.1228
0	3.1951	9.1	2.8624												0.77	3.1228
0	3.1951	9.1	2.8624												0.77	3.1222
0	3.1951	9.2	2.8627												0.77	3.1225
0	3.1954	9.2	2.8624												0.78	3.1228
0	3.1951	9.2	2.863												0.78	3.1225
0	3.1951	9.3	2.8633												0.78	3.1225
0	3.1951	9.3	2.8643												0.79	3.1228
0	3.1954	9.3	2.8646												0.79	3.1231
0	3.1951	9.4	2.8646												0.79	3.1234
0	3.1954	9.4	2.8646												0.8	3.1225
0	3.1951	9.5	2.8655												0.8	3.1225
0	3.1954	9.5	2.8655												0.8	3.1228
0	3.1951	9.5	2.8655												0.8	3.1228
0	3.1954	9.6	2.8655												0.81	3.1238
0	3.1948	9.6	2.8664												0.81	3.1228
0	3.1951	9.6	2.8668												0.81	3.1228
0	3.1954	9.7	2.8674												0.82	3.1225
0	3.1954	9.7	2.8671												0.82	3.1228
0	3.1954	9.7	2.8674												0.82	3.1225
0	3.1951	9.8	2.8674												0.83	3.1222
0	3.1951	9.8	2.868												0.83	3.1225
0	3.1954	9.9	2.8689												0.83	3.1228
0	3.1951	9.9	2.8699												0.83	3.1225
0	3.1948	9.9	2.8695												0.84	3.1228
0	3.1951	10	2.8699												0.84	3.1231
0	3.1948	10	2.8699												0.84	3.1231
0	3.1951	10	2.8695												0.85	3.1231
0	3.1951	10.1	2.8702												0.85	3.1228
0	3.1954	10.1	2.8702												0.85	3.1231
0	3.1951	10.2	2.8702												0.86	3.1228
0	3.1954	10.2	2.8705												0.86	3.1234
0	3.1954	10.2	2.8705												0.86	3.1231
0	3.1951	10.3	2.8708												0.86	3.1234
0	3.1951	10.3	2.8717												0.87	3.1231
0	3.1951	10.3	2.8726												0.87	3.1228
0	3.1954	10.4	2.8723												0.87	3.1238
0	3.1951	10.4	2.8726												0.88	3.1234
0	3.1954	10.4	2.873												0.88	3.1228
0	3.1951	10.5	2.8736												0.88	3.1234
0	3.1951	10.5	2.8739												0.89	3.1234
0	3.1951	10.6	2.8739												0.89	3.1238
0	3.1954	10.6	2.8745												0.89	3.1234
0	3.1954	10.6	2.8739												0.9	3.1234
0	3.1948	10.7	2.8748												0.9	3.1231
0	3.1954	10.7	2.8748												0.9	3.1234
0	3.1951	10.7	2.8748												0.9	3.1241
0	3.1957	10.8	2.8748												0.91	3.1234
0	3.1954	10.8	2.8748												0.91	3.1231
0	3.1951	10.8	2.8748												0.91	3.1231
0	3.1951	10.9	2.8757												0.92	3.1234
0	3.1948	10.9	2.8757												0.92	3.1234
0	3.1954	11	2.8757												0.92	3.1238
0	3.1948	11	2.8757												0.93	3.1234
0	3.1951	11	2.8764												0.93	3.1234
0	3.1954	11.1	2.8764												0.93	3.1234
0	3.1954	11.1	2.8764												0.94	3.1241
0	3.1954	11.1	2.8764												0.94	3.1238
0	3.1951	11.2	2.8767												0.94	3.1231
0	3.1954	11.2	2.877												0.94	3.1238
0	3.1954	11.2	2.8773												0.95	3.1238
0	3.1951	11.3	2.8776												0.95	3.1238
0	3.1954	11.3	2.8785												0.95	3.1234
0	3.1951	11.4	2.8785												0.96	3.1238
0	3.1951	11.4	2.8795												0.96	3.1238
0	3.1951	11.4	2.8795												0.96	3.1238
0	3.1951	11.5	2.8795												0.97	3.1234
0	3.1951	11.5	2.8795												0.97	3.1234
0	3.1954	11.5	2.8795												0.97	3.1234
0	3.1951	11.6	2.8795												0.98	3.1238
0	3.1951	11.6	2.8795												0.98	3.1231
0	3.1954	11.7	2.8795												0.98	3.1238
0	3.1954	11.7	2.8798												0.99	3.1241
0	3.1951	11.7	2.8801												0.99	3.1241
0	3.1948	11.8	2.8804												0.99	3.1234
0	3.1954	11.8	2.8804												0.99	3.1234
0	3.1951	11.8	2.8807												1	3.1238
0	3.1951	11.9	2.8807												1	3.1234
0	3.1948	11.9	2.8819												1	3.1238
0	3.1951	11.9	2.8816												1.01	3.1238
0	3.1951	12	2.8829												1.01	3.1241
0	3.1944	12	2.8823												1.01	3.1241
0	3.1951	12	2.8829												1.02	3.1238
0	3.1951	12.1	2.8829												1.02	3.1238
0	3.1951	12.1	2.8829												1.02	3.1238
0	3.1948	12.2	2.8829												1.02	3.1238
0	3.1944	12.2	2.8832												1.03	3.1241
0	3.1941	12.2	2.8832												1.03	3.1238
0	3.1948	12.3	2.8835												1.03	3.1241
0	3.1951	12.3	2.8838												1.04	3.1238
0	3.1941	12.3	2.8841												1.04	3.1238
0	3.1948	12.4	2.8838												1.04	3.1241
0	3.1944	12.4	2.8841												1.05	3.1247
0	3.1951	12.5	2.8838												1.05	3.1241
0	3.1941	12.5	2.8847												1.05	3.1241
0	3.1941	12.5	2.8847												1.05	3.1238
0	3.1944	12.6	2.8847												1.06	3.1241
0	3.1935	12.6	2.885												1.06	3.1241
0	3.1944	12.6	2.885												1.06	3.1241
0	3.1935	12.7	2.885												1.07	3.1238
0	3.1948	12.7	2.885												1.07	3.1241
0	3.1948	12.7	2.885												1.07	3.1238
0	3.1951	12.8	2.8854												1.08	3.1238
0	3.1944	12.8	2.8854												1.08	3.1238
0	3.1951	12.9	2.8857												1.08	3.1241
0	3.1951	12.9	2.8866												1.08	3.1238
0	3.1951	12.9	2.8866												1.09	3.1238
0	3.1941	13	2.8863												1.09	3.1241
0	3.1938	13	2.8866												1.09	3.1238
0	3.1935	13	2.8869												1.1	3.1238
0	3.1944	13.1	2.8869												1.1	3.1244
0	3.1944	13.1	2.8869												1.1	3.1241
0	3.1938	13.2	2.8872												1.11	3.1238
0	3.1935	13.2	2.8875												1.11	3.1244
0	3.1941	13.2	2.8881												1.11	3.1238
0	3.1941	13.3	2.8878												1.12	3.1241
0	3.1938	13.3	2.8885												1.12	3.1244
0	3.1944	13.3	2.8888												1.12	3.1241
0	3.1935	13.4	2.8888												1.12	3.1244
0	3.1941	13.4	2.8894												1.13	3.1244
0	3.1935	13.4	2.8891												1.13	3.1244
0	3.1932	13.5	2.8891												1.13	3.1241
0	3.1935	13.5	2.89												1.14	3.1241
0	3.1938	13.6	2.89												1.14	3.1247
0	3.1938	13.6	2.89												1.14	3.1238
0	3.1938	13.6	2.8906												1.15	3.1241
0	3.1938	13.7	2.8906												1.15	3.1241
0	3.1935	13.7	2.8906												1.15	3.1238
0	3.1935	13.7	2.8906												1.15	3.1231
0	3.1935	13.8	2.8909												1.16	3.1244
0	3.1932	13.8	2.8906												1.16	3.1244
0	3.1941	13.9	2.8912												1.17	3.1238
0	3.1935	13.9	2.8916												1.17	3.1238
0	3.1938	13.9	2.8912												1.17	3.1238
0	3.1935	14	2.8909												1.18	3.1241
0	3.1932	14	2.8919												1.18	3.1244
0	3.1938	14	2.8922												1.18	3.1241
0	3.1938	14.1	2.8922												1.18	3.1241
0	3.1935	14.1	2.8922												1.19	3.1241
0	3.1932	14.1	2.8919												1.19	3.1241
0	3.1932	14.2	2.8919												1.19	3.1244
0	3.1932	14.2	2.8922												1.2	3.1241
0	3.1935	14.2	2.8925												1.2	3.1247
0	3.1932	14.3	2.8925												1.2	3.1247
0	3.1935	14.3	2.8925												1.21	3.1244
0	3.1935	14.4	2.8931												1.21	3.1234
0	3.1935	14.4	2.8925												1.21	3.1244
0	3.1932	14.4	2.8934												1.21	3.1244
0	3.1932	14.5	2.8937												1.22	3.1244
0	3.1938	14.5	2.8934												1.22	3.1244
0	3.1932	14.5	2.894												1.22	3.1247
0	3.1932	14.6	2.8937												1.23	3.1241
0	3.1935	14.6	2.8953												1.23	3.1241
0	3.1932	14.7	2.8947												1.23	3.1241
0	3.1932	14.7	2.8953												1.24	3.1241
0	3.1935	14.7	2.8953												1.24	3.1241
0	3.1932	14.8	2.8953												1.24	3.1247
0	3.1929	14.8	2.8962												1.24	3.1247
0	3.1932	14.8	2.8956												1.25	3.1247
0	3.1932	14.9	2.8962												1.25	3.1244
0	3.1935	14.9	2.8962												1.25	3.1234
0	3.1935	14.9	2.8962												1.26	3.1241
0	3.1932	15	2.8965												1.26	3.1241
0	3.1929	15	2.8965												1.26	3.1234
0	3.1926	15.1	2.8965												1.27	3.1244
0	3.1929	15.1	2.8978												1.27	3.1244
0	3.1932	15.1	2.8978												1.27	3.1244
0	3.1929	15.2	2.8981												1.28	3.1238
0	3.1935	15.2	2.8981												1.28	3.1241
0	3.1935	15.2	2.8987												1.28	3.1244
0	3.1935	15.3	2.8987												1.28	3.1238
0	3.1935	15.3	2.8987												1.29	3.1244
0	3.1932	15.3	2.8987												1.29	3.1244
0	3.1932	15.4	2.899												1.29	3.1244
0	3.1926	15.4	2.899												1.3	3.1241
0	3.1932	15.5	2.899												1.3	3.1247
0	3.1932	15.5	2.8984												1.3	3.1244
0	3.1932	15.5	2.899												1.31	3.1241
0	3.1932	15.6	2.899												1.31	3.1241
0	3.1932	15.6	2.8999												1.31	3.1244
0	3.1932	15.6	2.8999												1.32	3.1247
0	3.1932	15.7	2.8999												1.32	3.1241
0	3.1935	15.7	2.9002												1.32	3.1244
0	3.1935	15.7	2.9005												1.32	3.1244
0	3.1938	15.8	2.9009												1.33	3.1244
0	3.1938	15.8	2.9005												1.33	3.1241
0	3.1932	15.9	2.9009												1.33	3.1241
0	3.1932	15.9	2.9009												1.34	3.1244
0	3.1932	15.9	2.9009												1.34	3.1244
0	3.1932	16	2.9009												1.34	3.1241
0	3.1938	16	2.9009												1.35	3.1241
0	3.1935	16	2.9009												1.35	3.1241
0	3.1935	16.1	2.9009												1.35	3.1244
0	3.1932	16.1	2.9009												1.36	3.1241
0	3.1932	16.1	2.9009												1.36	3.1241
0	3.1929	16.2	2.9018												1.36	3.1241
0	3.1932	16.2	2.9018												1.37	3.1241
0	3.1932	16.3	2.9024												1.37	3.1244
0	3.1935	16.3	2.9018												1.37	3.1244
0	3.1932	16.3	2.9024												1.38	3.1244
0	3.1935	16.4	2.904												1.38	3.1241
0	3.1935	16.4	2.9036												1.38	3.1244
0	3.1938	16.4	2.904												1.39	3.1244
0	3.1935	16.5	2.9043												1.39	3.1241
0	3.1932	16.5	2.9049												1.39	3.1241
0	3.1938	16.6	2.9052												1.39	3.1241
0	3.1935	16.6	2.9049												1.4	3.1244
0	3.1935	16.6	2.9055												1.4	3.1247
0	3.1932	16.7	2.9058												1.4	3.1241
0	3.1938	16.7	2.9055												1.41	3.1247
0	3.1932	16.7	2.9058												1.41	3.1244
0	3.1941	16.8	2.9061												1.41	3.1238
0	3.1938	16.8	2.9061												1.42	3.1241
0	3.1932	16.8	2.9064												1.42	3.1238
0	3.1938	16.9	2.9071												1.42	3.1244
0	3.1932	16.9	2.9071												1.42	3.1241
0	3.1935	17	2.9071												1.43	3.1241
0	3.1935	17	2.908												1.43	3.1241
0	3.1935	17	2.9083												1.43	3.1244
0	3.1932	17.1	2.9086												1.44	3.1241
0	3.1941	17.1	2.9092												1.44	3.1244
0	3.1938	17.1	2.9086												1.44	3.1244
0	3.1932	17.2	2.9092												1.45	3.1241
0	3.1941	17.2	2.9092												1.45	3.1244
0	3.1938	17.2	2.9098												1.45	3.1241
0	3.1941	17.3	2.9105												1.46	3.1234
0	3.1932	17.3	2.9102												1.46	3.1241
0	3.1935	17.4	2.9105												1.46	3.1244
0	3.1935	17.4	2.9102												1.47	3.1241
0	3.1941	17.4	2.9105												1.47	3.1241
0	3.1932	17.5	2.9102												1.47	3.1244
0	3.1944	17.5	2.9102												1.47	3.1241
0	3.1938	17.5	2.9105												1.48	3.1244
0	3.1938	17.6	2.9111												1.48	3.1241
0	3.1938	17.6	2.9108												1.48	3.1244
0	3.1935	17.6	2.9108												1.49	3.1247
0	3.1944	17.7	2.9111												1.49	3.1241
0	3.1929	17.7	2.9111												1.49	3.1244
0	3.1935	17.8	2.9114												1.49	3.1244
0	3.1938	17.8	2.9114												1.5	3.1244
0	3.1941	17.8	2.9126												1.5	3.1241
0	3.1935	17.9	2.9136												1.5	3.1241
0	3.1935	17.9	2.9139												1.51	3.1241
0	3.1941	17.9	2.9136												1.51	3.1241
0	3.1938	18	2.9139												1.51	3.1241
0	3.1935	18	2.9145												1.52	3.1244
0	3.1932	18	2.9148												1.52	3.1244
0	3.1944	18.1	2.9148												1.52	3.1241
0	3.1941	18.1	2.9151												1.52	3.1241
0	3.1948	18.2	2.9154												1.53	3.1244
0	3.1941	18.2	2.9157												1.53	3.1241
0	3.1944	18.2	2.9157												1.53	3.1241
0	3.1935	18.3	2.9164												1.54	3.1244
0	3.1935	18.3	2.9164												1.54	3.1241
0	3.1932	18.3	2.916												1.54	3.1241
0	3.1938	18.4	2.9164												1.55	3.1247
0	3.1932	18.4	2.9167												1.55	3.1244
0	3.1941	18.4	2.9173												1.55	3.1244
0	3.1938	18.5	2.9179												1.56	3.1244
0	3.1948	18.5	2.9182												1.56	3.1244
0	3.1938	18.6	2.9188												1.56	3.1244
0	3.1935	18.6	2.9191												1.57	3.1241
0	3.1932	18.6	2.9185												1.57	3.1241
0	3.1938	18.7	2.9195												1.57	3.1244
0	3.1932	18.7	2.9198												1.58	3.1244
0	3.1932	18.7	2.9198												1.58	3.1244
0	3.1935	18.8	2.9201												1.58	3.1247
0	3.1938	18.8	2.921												1.58	3.1244
0	3.1941	18.9	2.921												1.59	3.1241
0	3.1941	18.9	2.921												1.59	3.1244
0	3.1941	18.9	2.921												1.59	3.1241
0	3.1932	19	2.921												1.6	3.1244
0	3.1935	19	2.9207												1.6	3.1241
0	3.1941	19	2.9213												1.6	3.1244
0	3.1935	19.1	2.9219												1.6	3.1247
0	3.1932	19.1	2.9219												1.61	3.1247
0	3.1935	19.2	2.9216												1.61	3.1244
0	3.1941	19.2	2.9229												1.61	3.1244
0	3.1944	19.2	2.9226												1.62	3.1244
0	3.1932	19.3	2.9229												1.62	3.1244
0	3.1932	19.3	2.9232												1.62	3.1241
0	3.1935	19.3	2.9232												1.63	3.1247
0	3.1938	19.4	2.9238												1.63	3.1244
0	3.1938	19.4	2.9238												1.63	3.1244
0	3.1935	19.4	2.9241												1.64	3.1244
0	3.1932	19.5	2.9241												1.64	3.1241
0	3.1938	19.5	2.9241												1.64	3.1244
0	3.1941	19.5	2.9244												1.65	3.1244
0	3.1938	19.6	2.925												1.65	3.1241
0	3.1938	19.6	2.925												1.65	3.1244
0	3.1935	19.7	2.926												1.66	3.1244
0	3.1941	19.7	2.926												1.66	3.1247
0	3.1938	19.7	2.926												1.66	3.1244
0	3.1938	19.8	2.926												1.67	3.1241
0	3.1938	19.8	2.926												1.67	3.1241
0	3.1938	19.8	2.926												1.67	3.1241
0	3.1932	19.9	2.9263												1.68	3.1241
0	3.1941	19.9	2.9269												1.68	3.1244
0	3.1932	20	2.9269												1.68	3.1244
0	3.1935	20	2.9269												1.68	3.1238
0	3.1941	20	2.9269												1.69	3.1241
0	3.1944	20.1	2.9269												1.69	3.1241
0	3.1935	20.1	2.9269												1.69	3.1244
0	3.1948	20.1	2.9272												1.7	3.1241
0	3.1944	20.2	2.9275												1.7	3.1241
0	3.1941	20.2	2.9291												1.7	3.1241
0	3.1941	20.2	2.9294												1.71	3.1241
0	3.1941	20.3	2.9294												1.71	3.1241
0	3.1938	20.3	2.9306												1.71	3.1238
0	3.1935	20.4	2.9309												1.72	3.1234
0	3.1935	20.4	2.9309												1.72	3.1241
0	3.1941	20.4	2.9312												1.72	3.1244
0	3.1932	20.5	2.9306												1.73	3.1238
0	3.1935	20.5	2.9315												1.73	3.1238
0	3.1938	20.5	2.9312												1.73	3.1241
0	3.1944	20.6	2.9319												1.73	3.1238
0	3.1948	20.6	2.9319												1.74	3.1241
0	3.1948	20.6	2.9328												1.74	3.1241
0	3.1941	20.7	2.9331												1.74	3.1238
0	3.1944	20.7	2.9328												1.75	3.1241
0	3.1944	20.8	2.9328												1.75	3.1241
0	3.1944	20.8	2.9331												1.75	3.1234
0	3.1941	20.8	2.9331												1.76	3.1238
0	3.1941	20.9	2.9331												1.76	3.1238
0	3.1944	20.9	2.9334												1.76	3.1241
0	3.1938	20.9	2.9331												1.77	3.1238
0	3.1932	21	2.9337												1.77	3.1238
0	3.1938	21	2.9334												1.77	3.1241
0	3.1938	21.1	2.9337												1.78	3.1238
0	3.1938	21.1	2.9337												1.78	3.1241
0	3.1932	21.1	2.935												1.78	3.1238
0	3.1938	21.2	2.9346												1.79	3.1241
0	3.1932	21.2	2.935												1.79	3.1231
0	3.1938	21.2	2.9353												1.79	3.1238
0	3.1935	21.3	2.9353												1.79	3.1241
0	3.1944	21.3	2.9362												1.8	3.1238
0	3.1941	21.3	2.9359												1.8	3.1238
0	3.1938	21.4	2.9362												1.8	3.1238
0	3.1941	21.4	2.9362												1.81	3.1241
0	3.1941	21.5	2.9362												1.81	3.1241
0	3.1938	21.5	2.9362												1.81	3.1238
0	3.1935	21.5	2.9362												1.82	3.1238
0	3.1941	21.6	2.9362												1.82	3.1238
0	3.1944	21.6	2.9362												1.82	3.1238
0	3.1938	21.6	2.9368												1.83	3.1241
0	3.1929	21.7	2.9368												1.83	3.1234
0	3.1944	21.7	2.9381												1.83	3.1241
0	3.1932	21.7	2.9374												1.83	3.1234
0	3.1932	21.8	2.9384												1.84	3.1238
0	3.1944	21.8	2.9384												1.84	3.1241
0	3.1938	21.9	2.9393												1.84	3.1238
0	3.1932	21.9	2.9399												1.85	3.1234
0	3.1938	21.9	2.9396												1.85	3.1238
0	3.1944	22	2.9399												1.85	3.1234
0	3.1932	22	2.9396												1.86	3.1238
0	3.1935	22	2.9393												1.86	3.1238
0	3.1938	22.1	2.9396												1.86	3.1241
0	3.1944	22.1	2.9399												1.87	3.1238
0	3.1944	22.2	2.9405												1.87	3.1234
0	3.1941	22.2	2.9402												1.87	3.1238
0	3.1935	22.2	2.9408												1.87	3.1241
0	3.1941	22.3	2.9408												1.88	3.1238
0	3.1941	22.3	2.9412												1.88	3.1241
0	3.1932	22.3	2.9418												1.88	3.1231
0	3.1944	22.4	2.9418												1.89	3.1234
0	3.1944	22.4	2.9424												1.89	3.1238
0	3.1944	22.5	2.9421												1.89	3.1234
0	3.1944	22.5	2.9427												1.9	3.1238
0	3.1938	22.5	2.9433												1.9	3.1234
0	3.1932	22.6	2.9436												1.9	3.1234
0	3.1944	22.6	2.9436												1.91	3.1234
0	3.1941	22.6	2.9443												1.91	3.1238
0	3.1932	22.7	2.9446												1.91	3.1238
0	3.1932	22.7	2.9446												1.91	3.1234
0	3.1938	22.8	2.9446												1.92	3.1234
0	3.1935	22.8	2.9449												1.92	3.1234
0	3.1938	22.8	2.9455												1.92	3.1238
0	3.1941	22.9	2.9455												1.93	3.1238
0	3.1948	22.9	2.9455												1.93	3.1234
0	3.1941	22.9	2.9455												1.93	3.1231
0	3.1932	23	2.9458												1.94	3.1234
0	3.1935	23	2.9458												1.94	3.1231
0	3.1941	23	2.9464												1.94	3.1234
0	3.1944	23.1	2.9464												1.95	3.1234
0	3.1938	23.1	2.9464												1.95	3.1238
0	3.1944	23.2	2.9467												1.95	3.1231
0	3.1938	23.2	2.9467												1.96	3.1234
0	3.1948	23.2	2.9474												1.96	3.1231
0	3.1941	23.3	2.9474												1.96	3.1231
0	3.1944	23.3	2.9477												1.96	3.1231
0	3.1935	23.3	2.9477												1.97	3.1231
0	3.1935	23.4	2.9486												1.97	3.1234
0	3.1935	23.4	2.9483												1.97	3.1234
0	3.1938	23.4	2.9486												1.98	3.1234
0	3.1932	23.5	2.9483												1.98	3.1234
0	3.1938	23.5	2.9492												1.98	3.1234
0	3.1941	23.6	2.9492												1.99	3.1234
0	3.1941	23.6	2.9492												1.99	3.1231
0	3.1941	23.6	2.9495												1.99	3.1234
0	3.1944	23.7	2.9501												2	3.1234
0	3.1944	23.7	2.9498												2	3.1231
0	3.1941	23.7	2.9501												2	3.1231
0	3.1938	23.8	2.9498												2.01	3.1238
0	3.1932	23.8	2.9501												2.01	3.1231
0	3.1938	23.9	2.9501												2.01	3.1228
0	3.1938	23.9	2.9505												2.02	3.1234
0	3.1938	23.9	2.9511												2.02	3.1231
0	3.1935	24	2.9511												2.02	3.1234
0	3.1938	24	2.9511												2.02	3.1231
0	3.1944	24	2.9517												2.03	3.1231
0	3.1935	24.1	2.9514												2.03	3.1228
0	3.1932	24.1	2.952												2.03	3.1228
0	3.1935	24.1	2.9523												2.04	3.1234
0	3.1944	24.2	2.952												2.04	3.1231
0	3.1935	24.2	2.9526												2.04	3.1234
0	3.1938	24.2	2.9532												2.05	3.1231
0	3.1938	24.3	2.9526												2.05	3.1238
0	3.1941	24.3	2.9532												2.05	3.1234
0	3.1932	24.3	2.9542												2.06	3.1238
0	3.1935	24.4	2.9545												2.06	3.1234
0	3.1935	24.4	2.9548												2.06	3.1231
0	3.1941	24.5	2.9554												2.07	3.1228
0	3.1935	24.5	2.9551												2.07	3.1238
0	3.1941	24.5	2.9557												2.07	3.1234
0	3.1938	24.6	2.9557												2.08	3.1234
0	3.1932	24.6	2.9551												2.08	3.1231
0	3.1938	24.6	2.9557												2.08	3.1234
0	3.1941	24.7	2.9557												2.08	3.1238
0	3.1938	24.7	2.9557												2.09	3.1234
0	3.1929	24.8	2.9557												2.09	3.1238
0	3.1938	24.8	2.956												2.09	3.1238
0	3.1932	24.8	2.9573												2.1	3.1231
0	3.1938	24.9	2.9573												2.1	3.1238
0	3.1941	24.9	2.9576												2.1	3.1238
0	3.1932	24.9	2.9579												2.11	3.1241
0	3.1941	25	2.9585												2.11	3.1238
0	3.1944	25	2.9585												2.11	3.1238
0	3.1935	25	2.9585												2.12	3.1241
0	3.1938	25.1	2.9591												2.12	3.1231
0	3.1932	25.1	2.9594												2.12	3.1241
0	3.1941	25.2	2.9598												2.12	3.1234
0	3.1935	25.2	2.9598												2.13	3.1238
0	3.1932	25.2	2.9604												2.13	3.1238
0	3.1938	25.3	2.9604												2.13	3.1241
0	3.1932	25.3	2.9604												2.14	3.1234
0	3.1929	25.3	2.9607												2.14	3.1241
0	3.1929	25.4	2.9607												2.14	3.1241
0	3.1929	25.4	2.9613												2.15	3.1241
0	3.1938	25.5	2.9613												2.15	3.1238
0	3.1935	25.5	2.9613												2.15	3.1241
0	3.1935	25.5	2.9613												2.16	3.1238
0	3.1938	25.6	2.9616												2.16	3.1238
0	3.1932	25.6	2.9613												2.16	3.1241
0	3.1941	25.6	2.9619												2.17	3.1238
0	3.1929	25.7	2.9619												2.17	3.1241
0	3.1929	25.7	2.9619												2.17	3.1238
0	3.1938	25.7	2.9622												2.17	3.1244
0	3.1932	25.8	2.9622												2.18	3.1238
0	3.1932	25.8	2.9629												2.18	3.1241
0	3.1938	25.8	2.9629												2.18	3.1238
0	3.1935	25.9	2.9632												2.19	3.1238
0	3.1935	25.9	2.9635												2.19	3.1241
0	3.1932	26	2.9638												2.19	3.1244
0	3.1938	26	2.9641												2.2	3.1238
0	3.1941	26	2.9638												2.2	3.1234
0	3.1935	26.1	2.9641												2.2	3.1238
0	3.1935	26.1	2.9641												2.21	3.1241
0	3.1935	26.1	2.9641												2.21	3.1244
0	3.1929	26.2	2.9647												2.21	3.1238
0	3.1932	26.2	2.9653												2.22	3.1241
0	3.1932	26.2	2.966												2.22	3.1241
0	3.1932	26.3	2.966												2.22	3.1241
0	3.1929	26.3	2.9663												2.22	3.1241
0	3.1944	26.4	2.9666												2.23	3.1241
0	3.1938	26.4	2.9669												2.23	3.1241
0	3.1944	26.4	2.9669												2.23	3.1238
0	3.1938	26.5	2.9669												2.24	3.1244
0	3.1929	26.5	2.9672												2.24	3.1241
0	3.1935	26.5	2.9672												2.24	3.1241
0	3.1929	26.6	2.9678												2.25	3.1244
0	3.1944	26.6	2.9678												2.25	3.1244
0	3.1929	26.7	2.9681												2.25	3.1241
0	3.1926	26.7	2.9681												2.26	3.1244
0	3.1935	26.7	2.9688												2.26	3.1241
0	3.1941	26.8	2.9694												2.26	3.1241
0	3.1944	26.8	2.9691												2.27	3.1244
0	3.1938	26.8	2.9697												2.27	3.1241
0	3.1935	26.9	2.9697												2.27	3.1241
0	3.1935	26.9	2.9697												2.28	3.1234
0	3.1938	26.9	2.9706												2.28	3.1241
0	3.1932	27	2.9703												2.28	3.1244
0	3.1941	27	2.9706												2.29	3.1241
0	3.1935	27.1	2.9706												2.29	3.1244
0	3.1938	27.1	2.9706												2.29	3.1241
0	3.1938	27.1	2.9706												2.3	3.1241
0	3.1941	27.2	2.9709												2.3	3.1244
0	3.1941	27.2	2.9712												2.3	3.1244
0	3.1938	27.2	2.9709												2.31	3.1244
0	3.1935	27.3	2.9709												2.31	3.1244
0	3.1935	27.3	2.9706												2.31	3.1244
0	3.1932	27.3	2.9712												2.32	3.1244
0	3.1926	27.4	2.9712												2.32	3.1244
0	3.1935	27.4	2.9712												2.32	3.1244
0	3.1941	27.5	2.9715												2.32	3.1241
0	3.1935	27.5	2.9715												2.33	3.1244
0	3.1941	27.5	2.9719												2.33	3.1241
0	3.1938	27.6	2.9719												2.33	3.1244
0	3.1935	27.6	2.9722												2.34	3.1241
0	3.1935	27.6	2.9725												2.34	3.1244
0	3.1935	27.7	2.9725												2.34	3.1244
0	3.1938	27.7	2.9734												2.35	3.1244
0	3.1932	27.7	2.9734												2.35	3.1244
0	3.1932	27.8	2.974												2.35	3.1241
0	3.1941	27.8	2.9743												2.35	3.1241
0	3.1935	27.9	2.975												2.36	3.1244
0	3.1938	27.9	2.9753												2.36	3.1247
0	3.1941	27.9	2.975												2.37	3.1244
0	3.1938	28	2.9753												2.37	3.1244
0	3.1941	28	2.9753												2.37	3.1244
0	3.1938	28	2.9753												2.38	3.1244
0	3.1938	28.1	2.9762												2.38	3.1244
0	3.1932	28.1	2.9762												2.38	3.1241
0	3.1929	28.2	2.9762												2.38	3.1244
0	3.1929	28.2	2.9762												2.39	3.1247
0	3.1926	28.2	2.9765												2.39	3.1244
0	3.1932	28.3	2.9765												2.39	3.1241
0	3.1935	28.3	2.9768												2.4	3.1244
0	3.1932	28.3	2.9762												2.4	3.1244
0	3.1926	28.4	2.9762												2.4	3.1244
0	3.1938	28.4	2.9768												2.41	3.1244
0	3.1926	28.4	2.9768												2.41	3.1247
0	3.1923	28.5	2.9768												2.41	3.1247
0	3.1932	28.5	2.9771												2.42	3.1241
0	3.1926	28.6	2.9771												2.42	3.125
0	3.1926	28.6	2.9771												2.42	3.1244
0	3.1926	28.6	2.9771												2.42	3.1244
0	3.1938	28.7	2.9771												2.43	3.1247
0	3.1926	28.7	2.9777												2.43	3.1244
0	3.1938	28.7	2.9777												2.43	3.1244
0	3.1926	28.8	2.9777												2.44	3.1244
0	3.1935	28.8	2.9784												2.44	3.1244
0	3.1941	28.9	2.9784												2.44	3.1247
0	3.1935	28.9	2.9787												2.45	3.1244
0	3.1935	28.9	2.979												2.45	3.1244
0	3.1935	29	2.9796												2.45	3.1244
0	3.1932	29	2.9802												2.46	3.1244
0	3.1935	29	2.9799												2.46	3.1244
0	3.1935	29.1	2.9802												2.46	3.1247
0	3.1932	29.1	2.9799												2.47	3.1241
0	3.1935	29.1	2.9805												2.47	3.1244
0	3.1935	29.2	2.9808												2.47	3.1244
0	3.1929	29.2	2.9808												2.47	3.1244
0	3.1935	29.3	2.9808												2.48	3.1244
0	3.1935	29.3	2.9808												2.48	3.1241
0	3.1932	29.3	2.9818												2.48	3.1244
0	3.1929	29.4	2.9818												2.49	3.1244
0	3.1941	29.4	2.9818												2.49	3.1244
0	3.1938	29.4	2.9818												2.49	3.1241
0	3.1932	29.5	2.9818												2.5	3.1244
0	3.1935	29.5	2.9818												2.5	3.125
0	3.1938	29.5	2.9821												2.5	3.1244
0	3.1935	29.6	2.9824												2.5	3.1244
0	3.1926	29.6	2.9827												2.51	3.1241
0	3.1926	29.7	2.9827												2.51	3.1244
0	3.1935	29.7	2.983												2.51	3.1244
0	3.1935	29.7	2.983												2.52	3.1244
0	3.1932	29.8	2.9836												2.52	3.1247
0	3.1923	29.8	2.9836												2.52	3.1244
0	3.1938	29.8	2.9836												2.53	3.1247
0	3.1938	29.9	2.9836												2.53	3.1247
0	3.1938	29.9	2.9836												2.53	3.1247
0	3.1941	30	2.9843												2.54	3.1244
0	3.1935	30	2.9846												2.54	3.1247
0	3.1926	30	2.9855												2.54	3.1244
0	3.1926	30.1	2.9846												2.55	3.1244
0	3.1941	30.1	2.9849												2.55	3.1244
0	3.1938	30.1	2.9852												2.55	3.1241
0	3.1935	30.2	2.9852												2.56	3.1241
0	3.1932	30.2	2.9852												2.56	3.1241
0	3.1926	30.2	2.9852												2.56	3.1244
0	3.1926	30.3	2.9855												2.57	3.1244
0	3.1929	30.3	2.9861												2.57	3.1241
0	3.1938	30.3	2.9864												2.57	3.1244
0	3.1926	30.4	2.9864												2.58	3.125
0	3.1935	30.4	2.9874												2.58	3.1244
0	3.1923	30.5	2.987												2.58	3.1253
0	3.1923	30.5	2.9874												2.58	3.1241
0	3.1926	30.5	2.9874												2.59	3.1244
0	3.1926	30.6	2.9874												2.59	3.1244
0	3.1932	30.6	2.9874												2.59	3.1244
0	3.1923	30.6	2.9874												2.6	3.1244
0	3.1935	30.7	2.9877												2.6	3.1241
0	3.1941	30.7	2.9874												2.6	3.1241
0	3.1929	30.7	2.988												2.61	3.1241
0	3.1935	30.8	2.9886												2.61	3.1244
0	3.1941	30.8	2.9889												2.61	3.1247
0	3.1929	30.9	2.9886												2.62	3.1244
0	3.1926	30.9	2.9889												2.62	3.1244
0	3.1923	30.9	2.9892												2.62	3.1244
0	3.1929	31	2.9895												2.63	3.1244
0	3.1926	31	2.9892												2.63	3.1244
0	3.1935	31	2.9898												2.63	3.1244
0	3.1935	31.1	2.9901												2.64	3.1247
0	3.1926	31.1	2.9898												2.64	3.1241
0	3.1932	31.1	2.9901												2.64	3.1241
0	3.1935	31.2	2.9908												2.64	3.1247
0	3.1935	31.2	2.9911												2.65	3.1241
0	3.1932	31.3	2.9914												2.65	3.1247
0	3.1935	31.3	2.9917												2.65	3.1244
0	3.1923	31.3	2.992												2.66	3.1247
0	3.1929	31.4	2.992												2.66	3.1247
0	3.1932	31.4	2.992												2.66	3.1247
0	3.1932	31.4	2.992												2.67	3.1244
0	3.1935	31.5	2.992												2.67	3.1244
0	3.1935	31.5	2.992												2.67	3.1241
0	3.1932	31.5	2.9923												2.67	3.1244
0	3.1923	31.6	2.992												2.68	3.1244
0	3.1926	31.6	2.9923												2.68	3.1244
0	3.1932	31.7	2.992												2.68	3.1244
0	3.1929	31.7	2.9929												2.69	3.1244
0	3.1923	31.7	2.9926												2.69	3.1247
0	3.1935	31.8	2.9929												2.69	3.1244
0	3.1932	31.8	2.9932												2.7	3.1244
0	3.1935	31.8	2.9936												2.7	3.1244
0	3.1923	31.9	2.9939												2.7	3.1244
0	3.1932	31.9	2.9945												2.7	3.1241
0	3.1926	32	2.9942												2.71	3.1244
0	3.1923	32	2.9957												2.71	3.1244
0	3.1929	32	2.9954												2.71	3.1241
0	3.1932	32.1	2.9957												2.72	3.1247
0	3.1923	32.1	2.9957												2.72	3.1247
0	3.1923	32.1	2.9957												2.72	3.1244
0	3.1923	32.2	2.9957												2.73	3.1247
0	3.192	32.2	2.996												2.73	3.125
0	3.1923	32.3	2.996												2.73	3.1247
0	3.1932	32.3	2.996												2.74	3.1247
0	3.1923	32.3	2.9967												2.74	3.1244
0	3.1929	32.4	2.9963												2.74	3.1244
0	3.1923	32.4	2.9967												2.75	3.1244
0	3.1929	32.4	2.9967												2.75	3.1247
0	3.1929	32.5	2.997												2.75	3.1244
0	3.1926	32.5	2.9967												2.75	3.1244
0	3.1926	32.5	2.9967												2.76	3.1244
0	3.1923	32.6	2.9973												2.76	3.1244
0	3.192	32.6	2.9973												2.76	3.1244
0	3.1923	32.6	2.9982												2.77	3.1247
0	3.1926	32.7	2.9985												2.77	3.1241
0	3.192	32.7	2.9982												2.77	3.1244
0	3.1923	32.8	2.9979												2.78	3.1247
0	3.192	32.8	2.9985												2.78	3.1244
0	3.1926	32.8	2.9982												2.78	3.1247
0	3.1923	32.9	2.9991												2.79	3.1244
0	3.1923	32.9	3.0001												2.79	3.1247
0	3.192	32.9	3.0004												2.79	3.1244
0	3.1926	33	3.0001												2.79	3.1244
0	3.192	33	3.0013												2.8	3.1247
0	3.192	33	3.0007												2.8	3.1244
0	3.192	33.1	3.001												2.8	3.1244
0	3.192	33.1	3.0013												2.81	3.1244
0	3.192	33.2	3.0013												2.81	3.1244
0	3.1923	33.2	3.0013												2.81	3.1241
0	3.192	33.2	3.0013												2.82	3.1244
0	3.192	33.3	3.0013												2.82	3.1244
0	3.1923	33.3	3.0013												2.82	3.1247
0	3.1923	33.3	3.0016												2.83	3.1244
0	3.192	33.4	3.0022												2.83	3.1241
0	3.192	33.4	3.0022												2.83	3.125
0	3.1917	33.4	3.0022												2.84	3.1244
0	3.1917	33.5	3.0022												2.84	3.1241
0	3.1923	33.5	3.0022												2.84	3.1241
0	3.1917	33.6	3.0022												2.84	3.1244
0	3.192	33.6	3.0022												2.85	3.1241
0	3.192	33.6	3.0025												2.85	3.1247
0	3.1923	33.7	3.0029												2.85	3.1244
0	3.192	33.7	3.0032												2.86	3.1241
0	3.192	33.7	3.0044												2.86	3.125
0	3.1917	33.8	3.0041												2.86	3.1244
0	3.1923	33.8	3.0047												2.87	3.1241
0	3.1917	33.8	3.005												2.87	3.1244
0	3.1917	33.9	3.0056												2.87	3.1244
0	3.1923	33.9	3.006												2.88	3.1244
0	3.192	34	3.006												2.88	3.1241
0	3.1917	34	3.0069												2.88	3.1247
0	3.1923	34	3.0066												2.88	3.1244
0	3.1913	34.1	3.0069												2.89	3.1244
0	3.1913	34.1	3.0069												2.89	3.1244
0	3.1917	34.1	3.0072												2.89	3.1241
0	3.1917	34.2	3.0075												2.9	3.1247
0	3.1913	34.2	3.0078												2.9	3.1244
0	3.192	34.2	3.0075												2.9	3.1244
0	3.1923	34.3	3.0078												2.91	3.1241
0	3.192	34.3	3.0084												2.91	3.1244
0	3.1917	34.4	3.0078												2.91	3.1241
0	3.192	34.4	3.0084												2.91	3.1244
0	3.192	34.4	3.0097												2.92	3.1244
0	3.1917	34.5	3.0091												2.92	3.1241
0	3.1923	34.5	3.0097												2.92	3.1247
0	3.1923	34.5	3.0103												2.93	3.1244
0	3.1926	34.6	3.0106												2.93	3.1244
0	3.1913	34.6	3.0118												2.93	3.125
0	3.1917	34.7	3.0118												2.94	3.1244
0	3.1923	34.7	3.0125												2.94	3.1244
0	3.1917	34.7	3.0125												2.94	3.1244
0	3.1923	34.8	3.0125												2.94	3.1247
0	3.1917	34.8	3.0125												2.95	3.1244
0	3.1917	34.8	3.0125												2.95	3.1247
0	3.192	34.9	3.0125												2.96	3.1244
0	3.1923	34.9	3.0128												2.96	3.1244
0	3.1917	34.9	3.0131												2.96	3.1244
0	3.1917	35	3.014												2.97	3.1244
0	3.1917	35	3.0143												2.97	3.1244
0	3.1923	35.1	3.0146												2.97	3.1244
0	3.192	35.1	3.0143												2.97	3.1244
0	3.1913	35.1	3.0156												2.98	3.1244
0	3.1913	35.2	3.0159												2.98	3.1247
0	3.1913	35.2	3.0165												2.98	3.1244
0	3.192	35.2	3.0168												2.99	3.1244
0	3.192	35.3	3.0168												2.99	3.1244
0	3.1913	35.3	3.0171												2.99	3.1241
0	3.191	35.3	3.0171												3	3.1244
0	3.1913	35.4	3.0171												3	3.1244
0	3.1913	35.4	3.0177												3	3.1241
0	3.192	35.5	3.0174												3.01	3.1244
0	3.1913	35.5	3.0174												3.01	3.1244
0	3.191	35.5	3.0177												3.01	3.1244
0	3.1913	35.6	3.018												3.01	3.1244
0	3.192	35.6	3.018												3.02	3.1244
0	3.1917	35.6	3.0177												3.02	3.1241
0	3.1913	35.7	3.019												3.02	3.1244
0	3.1913	35.7	3.019												3.03	3.1244
0	3.1913	35.7	3.0193												3.03	3.1241
0	3.191	35.8	3.0199												3.03	3.1244
0	3.1913	35.8	3.0199												3.04	3.1244
0	3.191	35.9	3.0205												3.04	3.1241
0	3.191	35.9	3.0208												3.04	3.1241
0	3.1917	35.9	3.0208												3.04	3.1244
0	3.191	36	3.0211												3.05	3.1241
0	3.192	36	3.0218												3.05	3.1241
0	3.191	36	3.0215												3.05	3.1241
0	3.1917	36.1	3.0224												3.06	3.1241
0	3.1913	36.1	3.0227												3.06	3.1244
0	3.1913	36.1	3.0227												3.06	3.1241
0	3.1917	36.2	3.0227												3.07	3.1241
0	3.192	36.2	3.0227												3.07	3.1244
0	3.191	36.2	3.0233												3.07	3.1241
0	3.1913	36.3	3.023												3.08	3.1241
0	3.191	36.3	3.0233												3.08	3.1241
0	3.1913	36.4	3.0236												3.08	3.1241
0	3.1917	36.4	3.0242												3.08	3.1238
0	3.1907	36.4	3.0246												3.09	3.1238
0	3.1917	36.5	3.0252												3.09	3.1241
0	3.191	36.5	3.0255												3.09	3.1244
0	3.191	36.5	3.0255												3.1	3.1238
0	3.1913	36.6	3.0264												3.1	3.1244
0	3.1913	36.6	3.0264												3.1	3.1241
0	3.1907	36.6	3.0264												3.11	3.1241
0	3.1907	36.7	3.0267												3.11	3.1244
0	3.191	36.7	3.0273												3.11	3.1238
0	3.1907	36.8	3.0273												3.11	3.1241
0	3.191	36.8	3.0273												3.12	3.1244
0	3.1907	36.8	3.0277												3.12	3.1241
0	3.1913	36.9	3.0277												3.12	3.1238
0	3.1957	36.9	3.0277												3.13	3.1231
0	3.1954	36.9	3.0283												3.13	3.1241
0.1	3.1957	37	3.0283												3.13	3.1244
0.1	3.196	37	3.0289												3.14	3.1241
0.1	3.1966	37	3.0289												3.14	3.1241
0.2	3.1972	37.1	3.0289												3.14	3.1238
0.2	3.1969	37.1	3.0301												3.15	3.1238
0.3	3.1969	37.2	3.0301												3.15	3.1241
0.3	3.1979	37.2	3.0304												3.15	3.1238
0.3	3.1985	37.2	3.0311												3.16	3.1238
0.4	3.1985	37.3	3.0314												3.16	3.1241
0.4	3.1991	37.3	3.0311												3.16	3.1241
0.4	3.1994	37.3	3.032												3.17	3.1244
0.5	3.2	37.4	3.0323												3.17	3.1241
0.5	3.2003	37.4	3.0326												3.17	3.1241
0.5	3.2003	37.4	3.0326												3.17	3.1238
0.6	3.2003	37.5	3.0329												3.18	3.1241
0.6	3.2003	37.5	3.0335												3.18	3.1241
0.6	3.2	37.6	3.0339												3.18	3.1238
0.7	3.2003	37.6	3.0335												3.19	3.1241
0.7	3.2003	37.6	3.0339												3.19	3.1241
0.7	3.2003	37.7	3.0339												3.19	3.1244
0.8	3.2003	37.7	3.0345												3.2	3.1241
0.8	3.2003	37.7	3.0348												3.2	3.1238
0.9	3.2013	37.8	3.0348												3.2	3.1241
0.9	3.201	37.8	3.0354												3.21	3.1238
0.9	3.2013	37.9	3.0357												3.21	3.1238
1	3.2016	37.9	3.0357												3.21	3.1238
1	3.2019	37.9	3.0366												3.22	3.1241
1	3.2022	38	3.0366												3.22	3.1241
1.1	3.2022	38	3.0366												3.22	3.1241
1.1	3.2022	38	3.0376												3.22	3.1238
1.2	3.2022	38.1	3.037												3.23	3.1238
1.2	3.2031	38.1	3.0366												3.23	3.1238
1.2	3.2034	38.1	3.0376												3.23	3.1241
1.3	3.2034	38.2	3.0373												3.24	3.1241
1.3	3.2044	38.2	3.0382												3.24	3.1238
1.3	3.2041	38.2	3.0379												3.24	3.1238
1.4	3.2041	38.3	3.0385												3.25	3.1241
1.4	3.2041	38.3	3.0379												3.25	3.1238
1.4	3.2041	38.4	3.0385												3.25	3.1241
1.5	3.2044	38.4	3.0391												3.26	3.1238
1.5	3.2044	38.4	3.0391												3.26	3.1238
1.5	3.2047	38.5	3.0397												3.26	3.1238
1.6	3.2053	38.5	3.0397												3.27	3.1234
1.6	3.2059	38.5	3.0404												3.27	3.1231
1.7	3.2056	38.6	3.041												3.27	3.1238
1.7	3.2059	38.6	3.0413												3.27	3.1238
1.7	3.2062	38.7	3.0419												3.28	3.1238
1.8	3.2059	38.7	3.0425												3.28	3.1241
1.8	3.2059	38.7	3.0425												3.28	3.1234
1.8	3.2062	38.8	3.0422												3.29	3.1241
1.9	3.2062	38.8	3.0422												3.29	3.1238
1.9	3.2068	38.8	3.0425												3.29	3.1238
1.9	3.2068	38.9	3.0425												3.3	3.1238
2	3.2072	38.9	3.0432												3.3	3.1238
2	3.2068	38.9	3.0432												3.3	3.1238
2.1	3.2075	39	3.0432												3.31	3.1234
2.1	3.2078	39	3.0435												3.31	3.1238
2.1	3.2078	39.1	3.0441												3.31	3.1238
2.2	3.2081	39.1	3.0444												3.32	3.1238
2.2	3.2081	39.1	3.0447												3.32	3.1238
2.2	3.2087	39.2	3.045												3.32	3.1238
2.3	3.209	39.2	3.0456												3.33	3.1238
2.3	3.209	39.2	3.045												3.33	3.1234
2.4	3.209	39.3	3.0456												3.33	3.1241
2.4	3.2096	39.3	3.045												3.34	3.1241
2.4	3.2096	39.4	3.0459												3.34	3.1241
2.5	3.2099	39.4	3.0463												3.34	3.1238
2.5	3.2106	39.4	3.0466												3.34	3.1241
2.5	3.2103	39.5	3.0469												3.35	3.1241
2.6	3.2103	39.5	3.0466												3.35	3.1241
2.6	3.2103	39.5	3.0469												3.35	3.1241
2.6	3.2106	39.6	3.0469												3.36	3.1241
2.7	3.2106	39.6	3.0469												3.36	3.1241
2.7	3.2106	39.6	3.0472												3.36	3.1241
2.8	3.2106	39.7	3.0475												3.36	3.1241
2.8	3.2109	39.7	3.0475												3.37	3.1244
2.8	3.2106	39.8	3.0478												3.37	3.1241
2.9	3.2112	39.8	3.0484												3.37	3.1241
2.9	3.2115	39.8	3.0487												3.38	3.1238
2.9	3.2115	39.9	3.049												3.38	3.1241
3	3.2115	39.9	3.0494												3.38	3.1241
3	3.2118	39.9	3.05												3.39	3.1244
3	3.2118	40	3.05												3.39	3.1241
3.1	3.2124	40	3.0497												3.39	3.1241
3.1	3.2124	40.1	3.0506												3.4	3.1241
3.1	3.213	40.1	3.0515												3.4	3.1241
3.2	3.213	40.1	3.0512												3.4	3.1241
3.2	3.2134	40.2	3.0521												3.41	3.1241
3.3	3.2134	40.2	3.0521												3.41	3.1241
3.3	3.2134	40.2	3.0525												3.41	3.1241
3.3	3.2137	40.3	3.0525												3.42	3.1241
3.4	3.2137	40.3	3.0521												3.42	3.1241
3.4	3.2143	40.3	3.0525												3.42	3.1241
3.4	3.2143	40.4	3.0525												3.43	3.1238
3.5	3.2143	40.4	3.0531												3.43	3.1238
3.5	3.2149	40.5	3.0534												3.43	3.1244
3.6	3.2152	40.5	3.0534												3.43	3.1241
3.6	3.2152	40.5	3.0534												3.44	3.1241
3.6	3.2152	40.6	3.0537												3.44	3.1238
3.7	3.2152	40.6	3.054												3.44	3.1241
3.7	3.2152	40.6	3.0543												3.45	3.1244
3.7	3.2152	40.7	3.0549												3.45	3.1244
3.8	3.2152	40.7	3.0549												3.45	3.1241
3.8	3.2152	40.7	3.0546												3.46	3.1238
3.9	3.2152	40.8	3.0549												3.46	3.1244
3.9	3.2155	40.8	3.0559												3.46	3.1241
3.9	3.2171	40.9	3.0565												3.46	3.1241
4	3.2171	40.9	3.0568												3.47	3.1244
4	3.2171	40.9	3.0568												3.47	3.1247
4	3.2171	41	3.0577												3.47	3.1244
4.1	3.2171	41	3.058												3.48	3.1241
4.1	3.2171	41	3.058												3.48	3.1241
4.2	3.2177	41.1	3.058												3.48	3.1241
4.2	3.2177	41.1	3.0574												3.49	3.1244
4.2	3.2183	41.1	3.0577												3.49	3.1241
4.3	3.2189	41.2	3.058												3.49	3.1244
4.3	3.2192	41.2	3.058												3.49	3.1241
4.3	3.2189	41.2	3.0583												3.5	3.1244
4.4	3.2192	41.3	3.0587												3.5	3.1244
4.4	3.2199	41.3	3.059												3.5	3.1244
4.4	3.2199	41.4	3.059												3.51	3.1244
4.5	3.2199	41.4	3.0599												3.51	3.1247
4.5	3.2199	41.4	3.0596												3.51	3.1241
4.6	3.2199	41.5	3.0605												3.52	3.1241
4.6	3.2202	41.5	3.0608												3.52	3.1241
4.6	3.2202	41.5	3.0611												3.52	3.1241
4.7	3.2208	41.6	3.0614												3.53	3.1247
4.7	3.2208	41.6	3.0621												3.53	3.1244
4.7	3.2208	41.6	3.0627												3.53	3.1244
4.8	3.2205	41.7	3.0627												3.53	3.1244
4.8	3.2208	41.7	3.0627												3.54	3.1244
4.8	3.2208	41.8	3.0636												3.54	3.1244
4.9	3.2208	41.8	3.0636												3.54	3.1244
4.9	3.2217	41.8	3.0636												3.55	3.1244
4.9	3.2214	41.9	3.063												3.55	3.125
5	3.2217	41.9	3.0636												3.55	3.1244
5	3.222	41.9	3.0627												3.56	3.1241
5.1	3.222	42	3.0627												3.56	3.1244
5.1	3.223	42	3.0636												3.56	3.1247
5.1	3.2236	42.1	3.0636												3.57	3.1244
5.2	3.2236	42.1	3.0639												3.57	3.1241
5.2	3.2242	42.1	3.0642												3.57	3.1241
5.2	3.2242	42.2	3.0652												3.58	3.1247
5.3	3.2242	42.2	3.0655												3.58	3.1241
5.3	3.2245	42.2	3.0655												3.58	3.1247
5.3	3.2239	42.3	3.0658												3.58	3.1244
5.4	3.2245	42.3	3.0664												3.59	3.1241
5.4	3.2245	42.3	3.0664												3.59	3.1238
5.5	3.2248	42.4	3.0667												3.59	3.1244
5.5	3.2251	42.4	3.0667												3.6	3.125
5.5	3.2251	42.4	3.067												3.6	3.1241
5.6	3.2254	42.5	3.0673												3.6	3.1241
5.6	3.2254	42.5	3.0676												3.61	3.1247
5.6	3.2254	42.6	3.0673												3.61	3.1244
5.7	3.2261	42.6	3.0676												3.61	3.1241
5.7	3.2264	42.6	3.0676												3.61	3.1244
5.7	3.2261	42.7	3.0683												3.62	3.1241
5.8	3.2261	42.7	3.0683												3.62	3.1241
5.8	3.2258	42.7	3.0683												3.62	3.1244
5.9	3.2258	42.8	3.0683												3.63	3.1241
5.9	3.2264	42.8	3.0689												3.63	3.1244
5.9	3.2261	42.8	3.0692												3.63	3.1241
6	3.2261	42.9	3.0695												3.64	3.1244
6	3.2264	42.9	3.0698												3.64	3.1244
6	3.2264	43	3.0701												3.64	3.1244
6.1	3.2264	43	3.0704												3.65	3.1247
6.1	3.2267	43	3.0711												3.65	3.1247
6.2	3.2273	43.1	3.0711												3.65	3.1247
6.2	3.2273	43.1	3.0714												3.65	3.1241
6.2	3.2276	43.1	3.0714												3.66	3.1244
6.3	3.2276	43.2	3.0714												3.66	3.125
6.3	3.2279	43.2	3.072												3.66	3.1247
6.3	3.2285	43.3	3.0723												3.67	3.1247
6.4	3.2282	43.3	3.072												3.67	3.125
6.4	3.2298	43.3	3.0726												3.67	3.1241
6.4	3.2295	43.4	3.0729												3.68	3.1244
6.5	3.2301	43.4	3.0735												3.68	3.1241
6.5	3.2301	43.4	3.0732												3.68	3.125
6.5	3.2298	43.5	3.0742												3.69	3.1244
6.6	3.2304	43.5	3.0748												3.69	3.1244
6.6	3.2307	43.5	3.0751												3.69	3.1244
6.7	3.2304	43.6	3.0751												3.69	3.1244
6.7	3.231	43.6	3.0751												3.7	3.1244
6.7	3.231	43.6	3.0757												3.7	3.1244
6.8	3.231	43.7	3.0754												3.7	3.1244
6.8	3.231	43.7	3.0754												3.71	3.1253
6.8	3.2313	43.8	3.0754												3.71	3.1253
6.9	3.232	43.8	3.076												3.71	3.1253
6.9	3.232	43.8	3.0763												3.72	3.1244
7	3.232	43.9	3.0769												3.72	3.1244
7	3.232	43.9	3.0769												3.72	3.1253
7	3.2326	43.9	3.0769												3.73	3.1247
7.1	3.2326	44	3.0776												3.73	3.1247
7.1	3.2329	44	3.0776												3.73	3.1247
7.1	3.2329	44.1	3.0776												3.73	3.1247
7.2	3.2329	44.1	3.0776												3.74	3.1247
7.2	3.2329	44.1	3.0776												3.74	3.1247
7.2	3.2329	44.2	3.0776												3.74	3.125
7.3	3.2329	44.2	3.0776												3.75	3.1247
7.3	3.2329	44.2	3.0779												3.75	3.1247
7.3	3.2335	44.3	3.0776												3.75	3.125
7.4	3.2332	44.3	3.0785												3.76	3.125
7.4	3.2332	44.3	3.0791												3.76	3.1244
7.5	3.2335	44.4	3.0791												3.76	3.125
7.5	3.2335	44.4	3.0794												3.77	3.1253
7.5	3.2335	44.5	3.0804												3.77	3.1244
7.6	3.2341	44.5	3.0804												3.77	3.1244
7.6	3.2338	44.5	3.08												3.77	3.125
7.6	3.2347	44.6	3.08												3.78	3.1244
7.7	3.2344	44.6	3.0807												3.78	3.1244
7.7	3.2351	44.6	3.0813												3.78	3.1244
7.7	3.2357	44.7	3.0816												3.79	3.1244
7.8	3.2347	44.7	3.0816												3.79	3.1247
7.8	3.2357	44.7	3.0819												3.79	3.1247
7.9	3.2357	44.8	3.0822												3.8	3.1244
7.9	3.2357	44.8	3.0828												3.8	3.1247
7.9	3.2366	44.9	3.0825												3.8	3.1247
8	3.2363	44.9	3.0831												3.81	3.1241
8	3.2363	44.9	3.0831												3.81	3.1244
8	3.2366	45	3.0835												3.81	3.1241
8.1	3.2366	45	3.0831												3.81	3.1241
8.1	3.2366	45	3.0835												3.82	3.125
8.1	3.2369	45.1	3.0835												3.82	3.1247
8.2	3.2366	45.1	3.0838												3.82	3.125
8.2	3.2372	45.2	3.0838												3.83	3.1244
8.3	3.2372	45.2	3.0841												3.83	3.1247
8.3	3.2372	45.2	3.0844												3.83	3.1247
8.3	3.2375	45.3	3.0844												3.84	3.1244
8.4	3.2375	45.3	3.0847												3.84	3.1244
8.4	3.2385	45.3	3.0847												3.84	3.125
8.4	3.2388	45.4	3.0853												3.84	3.1244
8.5	3.2391	45.4	3.0859												3.85	3.125
8.5	3.2391	45.4	3.0859												3.85	3.1247
8.6	3.2391	45.5	3.0862												3.86	3.1241
8.6	3.2394	45.5	3.0869												3.86	3.125
8.6	3.2394	45.5	3.0869												3.86	3.125
8.7	3.24	45.6	3.0869												3.86	3.1244
8.7	3.2397	45.6	3.0875												3.87	3.1244
8.7	3.2394	45.7	3.0872												3.87	3.1244
8.8	3.2403	45.7	3.0875												3.87	3.1247
8.8	3.2403	45.7	3.0872												3.88	3.125
8.8	3.2403	45.8	3.0875												3.88	3.125
8.9	3.2403	45.8	3.0875												3.88	3.125
8.9	3.2406	45.8	3.0878												3.89	3.1247
8.9	3.2406	45.9	3.0878												3.89	3.1253
9	3.2406	45.9	3.0878												3.89	3.125
9	3.2413	46	3.0878												3.9	3.125
9.1	3.2409	46	3.0878												3.9	3.125
9.1	3.2413	46	3.0878												3.9	3.1253
9.1	3.2416	46.1	3.0878												3.9	3.1253
9.2	3.2416	46.1	3.0881												3.91	3.1244
9.2	3.2419	46.1	3.0887												3.91	3.125
9.2	3.2425	46.2	3.0887												3.91	3.1253
9.3	3.2425	46.2	3.0887												3.92	3.1253
9.3	3.2422	46.2	3.0887												3.92	3.1247
9.4	3.2425	46.3	3.0887												3.92	3.125
9.4	3.2425	46.3	3.089												3.93	3.125
9.4	3.2425	46.4	3.0887												3.93	3.1247
9.5	3.2428	46.4	3.09												3.93	3.1247
9.5	3.2431	46.4	3.0897												3.93	3.125
9.5	3.2431	46.5	3.09												3.94	3.125
9.6	3.2431	46.5	3.09												3.94	3.1253
9.6	3.2434	46.5	3.0903												3.94	3.1247
9.6	3.2444	46.6	3.0909												3.95	3.1244
9.7	3.245	46.6	3.0909												3.95	3.1253
9.7	3.245	46.7	3.0912												3.95	3.1253
9.8	3.245	46.7	3.0915												3.96	3.125
9.8	3.245	46.7	3.0909												3.96	3.1247
9.8	3.245	46.8	3.0921												3.96	3.125
9.9	3.245	46.8	3.0924												3.97	3.1253
9.9	3.245	46.8	3.0928												3.97	3.125
9.9	3.2453	46.9	3.0931												3.97	3.125
10	3.2456	46.9	3.0934												3.97	3.1241
10	3.2456	46.9	3.0934												3.98	3.1244
10	3.2453	47	3.0934												3.98	3.1244
10.1	3.2459	47	3.0934												3.98	3.1244
10.1	3.2456	47.1	3.0934												3.99	3.1244
10.2	3.2459	47.1	3.0934												3.99	3.1247
10.2	3.2459	47.1	3.0934												3.99	3.1247
10.2	3.2459	47.2	3.0928												4	3.1247
10.3	3.2459	47.2	3.0931												4	3.1247
10.3	3.2468	47.2	3.0934												4	3.1244
10.3	3.2468	47.3	3.0934												4.01	3.1247
10.4	3.2471	47.3	3.0934												4.01	3.1253
10.4	3.2478	47.4	3.0934												4.01	3.1247
10.5	3.2478	47.4	3.0934												4.01	3.125
10.5	3.2481	47.4	3.094												4.02	3.1244
10.5	3.2487	47.5	3.0943												4.02	3.125
10.6	3.249	47.5	3.0943												4.02	3.125
10.6	3.2493	47.5	3.0946												4.03	3.1253
10.6	3.2499	47.6	3.0949												4.03	3.1247
10.7	3.2499	47.6	3.0949												4.03	3.125
10.7	3.2502	47.6	3.0955												4.04	3.125
10.7	3.2502	47.7	3.0959												4.04	3.1253
10.8	3.2506	47.7	3.0959												4.04	3.1247
10.8	3.2502	47.7	3.0959												4.05	3.1253
10.9	3.2506	47.8	3.0962												4.05	3.1256
10.9	3.2509	47.8	3.0965												4.05	3.1253
10.9	3.2506	47.9	3.0968												4.06	3.1247
11	3.2512	47.9	3.0971												4.06	3.125
11	3.2512	47.9	3.0974												4.06	3.125
11	3.2512	48	3.0977												4.06	3.125
11.1	3.2515	48	3.0974												4.07	3.125
11.1	3.2515	48	3.0977												4.07	3.1247
11.1	3.2515	48.1	3.098												4.07	3.1247
11.2	3.2515	48.1	3.098												4.08	3.1253
11.2	3.2515	48.2	3.0983												4.08	3.1247
11.3	3.2512	48.2	3.098												4.08	3.125
11.3	3.2515	48.2	3.0983												4.09	3.1253
11.3	3.2515	48.3	3.098												4.09	3.1247
11.4	3.2524	48.3	3.098												4.09	3.125
11.4	3.2524	48.3	3.098												4.1	3.125
11.4	3.2533	48.4	3.0983												4.1	3.125
11.5	3.2533	48.4	3.099												4.1	3.1256
11.5	3.253	48.4	3.099												4.11	3.1247
11.5	3.2533	48.5	3.099												4.11	3.1247
11.6	3.254	48.5	3.099												4.11	3.1247
11.6	3.2543	48.6	3.099												4.11	3.1253
11.7	3.2543	48.6	3.0993												4.12	3.1247
11.7	3.2543	48.6	3.0993												4.12	3.1244
11.7	3.2546	48.7	3.0996												4.12	3.125
11.8	3.2552	48.7	3.0999												4.13	3.1247
11.8	3.2552	48.7	3.0999												4.13	3.125
11.8	3.2552	48.8	3.0999												4.13	3.1247
11.9	3.2555	48.8	3.1002												4.14	3.1253
11.9	3.2561	48.9	3.1002												4.14	3.125
12	3.2561	48.9	3.1008												4.14	3.125
12	3.2561	48.9	3.1008												4.15	3.1247
12	3.2568	49	3.1011												4.15	3.1253
12.1	3.2564	49	3.1014												4.15	3.1253
12.1	3.2568	49	3.1014												4.16	3.125
12.1	3.2564	49.1	3.1017												4.16	3.1247
12.2	3.2571	49.1	3.1017												4.16	3.1247
12.2	3.2571	49.2	3.1024												4.17	3.1247
12.2	3.2574	49.2	3.1027												4.17	3.1253
12.3	3.2577	49.2	3.1027												4.17	3.125
12.3	3.2571	49.3	3.1027												4.17	3.1247
12.4	3.2577	49.3	3.1033												4.18	3.1244
12.4	3.258	49.3	3.1036												4.18	3.125
12.4	3.2583	49.4	3.1036												4.18	3.1241
12.5	3.2583	49.4	3.1036												4.19	3.1247
12.5	3.258	49.4	3.1036												4.19	3.1244
12.5	3.2586	49.5	3.1036												4.19	3.125
12.6	3.2586	49.5	3.1036												4.2	3.1241
12.6	3.2583	49.5	3.1036												4.2	3.1247
12.6	3.2589	49.6	3.1036												4.2	3.1247
12.7	3.2599	49.6	3.1036												4.2	3.1241
12.7	3.2595	49.6	3.1036												4.21	3.1244
12.8	3.2599	49.7	3.1036												4.21	3.125
12.8	3.2608	49.7	3.1036												4.21	3.1244
12.8	3.2608	49.8	3.1036												4.22	3.1244
12.9	3.2608	49.8	3.1042												4.22	3.1244
12.9	3.2608	49.8	3.1042												4.22	3.1241
12.9	3.2608	49.9	3.1042												4.23	3.1244
13	3.2608	49.9	3.1045												4.23	3.1247
13	3.2614	49.9	3.1045												4.23	3.1244
13.1	3.2614	50	3.1045												4.24	3.1244
13.1	3.2617	50	3.1048												4.24	3.1244
13.1	3.2617	50.1	3.1048												4.24	3.1247
13.2	3.2617	50.1	3.1045												4.25	3.1241
13.2	3.2617	50.1	3.1055												4.25	3.1244
13.2	3.2617	50.2	3.1058												4.25	3.1241
13.3	3.2617	50.2	3.1061												4.25	3.1244
13.3	3.2614	50.2	3.1061												4.26	3.1244
13.3	3.2623	50.3	3.1076												4.26	3.1244
13.4	3.2623	50.3	3.1083												4.26	3.125
13.4	3.2623	50.3	3.1083												4.27	3.1244
13.5	3.2626	50.4	3.1083												4.27	3.1244
13.5	3.2626	50.4	3.1083												4.27	3.1247
13.5	3.2639	50.4	3.1083												4.28	3.125
13.6	3.2636	50.5	3.1083												4.28	3.1244
13.6	3.2642	50.5	3.1086												4.28	3.125
13.6	3.2645	50.6	3.1083												4.29	3.1244
13.7	3.2645	50.6	3.1083												4.29	3.1247
13.7	3.2648	50.6	3.1083												4.29	3.1247
13.7	3.2648	50.7	3.1086												4.29	3.1247
13.8	3.2654	50.7	3.1086												4.3	3.125
13.8	3.2654	50.7	3.1086												4.3	3.1247
13.9	3.2654	50.8	3.1083												4.3	3.125
13.9	3.2654	50.8	3.1086												4.31	3.125
13.9	3.2654	50.8	3.1083												4.31	3.1247
14	3.2654	50.9	3.1089												4.31	3.1247
14	3.2654	50.9	3.1089												4.32	3.1247
14	3.2654	51	3.1095												4.32	3.1253
14.1	3.2657	51	3.1098												4.32	3.1244
14.1	3.2654	51	3.1098												4.33	3.1247
14.1	3.2664	51.1	3.1095												4.33	3.1247
14.2	3.2664	51.1	3.1098												4.33	3.1244
14.2	3.2664	51.1	3.1098												4.33	3.1244
14.3	3.2664	51.2	3.1104												4.34	3.1244
14.3	3.2664	51.2	3.1107												4.34	3.1247
14.3	3.2664	51.3	3.1104												4.34	3.1244
14.4	3.267	51.3	3.111												4.35	3.1247
14.4	3.2673	51.3	3.111												4.35	3.1244
14.4	3.2673	51.4	3.111												4.35	3.1244
14.5	3.2679	51.4	3.112												4.36	3.1247
14.5	3.2682	51.4	3.112												4.36	3.1244
14.6	3.2679	51.5	3.1126												4.36	3.1241
14.6	3.2682	51.5	3.1126												4.37	3.1244
14.6	3.2685	51.5	3.1135												4.37	3.1241
14.7	3.2688	51.6	3.1138												4.37	3.1241
14.7	3.2692	51.6	3.1129												4.38	3.1244
14.7	3.2695	51.7	3.1138												4.38	3.1244
14.8	3.2698	51.7	3.1135												4.38	3.1244
14.8	3.2701	51.7	3.1138												4.38	3.1244
14.9	3.2704	51.8	3.1138												4.39	3.1244
14.9	3.271	51.8	3.1141												4.39	3.1244
14.9	3.271	51.8	3.1141												4.39	3.1247
15	3.2707	51.9	3.1145												4.4	3.1247
15	3.271	51.9	3.1148												4.4	3.1241
15	3.271	52	3.1145												4.4	3.1241
15.1	3.271	52	3.1148												4.41	3.1241
15.1	3.271	52	3.1148												4.41	3.1241
15.1	3.271	52.1	3.1148												4.41	3.1241
15.2	3.271	52.1	3.1148												4.42	3.1247
15.2	3.2713	52.1	3.1154												4.42	3.1244
15.3	3.271	52.2	3.1151												4.42	3.1244
15.3	3.271	52.2	3.1163												4.43	3.1244
15.3	3.2713	52.2	3.1166												4.43	3.1244
15.4	3.2716	52.3	3.1166												4.43	3.1244
15.4	3.2729	52.3	3.1172												4.44	3.1244
15.4	3.2729	52.3	3.1176												4.44	3.1241
15.5	3.2729	52.4	3.1179												4.44	3.1244
15.5	3.2732	52.4	3.1185												4.44	3.1241
15.5	3.2732	52.5	3.1185												4.45	3.1244
15.6	3.2738	52.5	3.1185												4.45	3.1244
15.6	3.2738	52.5	3.1185												4.45	3.1244
15.6	3.2738	52.6	3.1185												4.46	3.1241
15.7	3.2744	52.6	3.1185												4.46	3.1244
15.7	3.2747	52.6	3.1188												4.46	3.1244
15.8	3.2747	52.7	3.1188												4.47	3.1244
15.8	3.275	52.7	3.1191												4.47	3.1238
15.8	3.2754	52.7	3.1191												4.47	3.1241
15.9	3.276	52.8	3.1194												4.48	3.1238
15.9	3.2757	52.8	3.1194												4.48	3.1241
15.9	3.2757	52.9	3.1197												4.48	3.1244
16	3.2766	52.9	3.1203												4.48	3.1241
16	3.276	52.9	3.1203												4.49	3.1238
16.1	3.2763	53	3.1213												4.49	3.1241
16.1	3.2763	53	3.1213												4.49	3.1244
16.1	3.2766	53	3.1213												4.5	3.1238
16.2	3.2766	53.1	3.1213												4.5	3.1241
16.2	3.2769	53.1	3.1219												4.5	3.1241
16.2	3.2769	53.1	3.1213												4.51	3.1241
16.3	3.2775	53.2	3.1219												4.51	3.1241
16.3	3.2775	53.2	3.1222												4.51	3.1241
16.3	3.2781	53.3	3.1228												4.52	3.1244
16.4	3.2785	53.3	3.1234												4.52	3.1244
16.4	3.2785	53.3	3.1234												4.52	3.1241
16.4	3.2791	53.4	3.1238												4.52	3.1241
16.5	3.2794	53.4	3.1241												4.53	3.1244
16.5	3.2794	53.4	3.1241												4.53	3.1241
16.6	3.2794	53.5	3.1241												4.53	3.1247
16.6	3.2794	53.5	3.1241												4.54	3.1244
16.6	3.2794	53.5	3.1241												4.54	3.1241
16.7	3.2803	53.6	3.1241												4.54	3.1238
16.7	3.2803	53.6	3.1244												4.55	3.1241
16.7	3.2803	53.7	3.1241												4.55	3.1244
16.8	3.2803	53.7	3.1241												4.55	3.1238
16.8	3.2803	53.7	3.1244												4.55	3.1238
16.8	3.2806	53.8	3.1244												4.56	3.1244
16.9	3.2806	53.8	3.125												4.56	3.1241
16.9	3.2806	53.8	3.125												4.56	3.1241
17	3.2813	53.9	3.1253												4.57	3.1244
17	3.2813	53.9	3.1256												4.57	3.1241
17	3.2813	54	3.1259												4.57	3.1238
17.1	3.2813	54	3.1266												4.58	3.1241
17.1	3.2813	54	3.1269												4.58	3.1238
17.1	3.2813	54.1	3.1272												4.58	3.1241
17.2	3.2813	54.1	3.1278												4.59	3.1241
17.2	3.2813	54.1	3.1269												4.59	3.1241
17.3	3.2813	54.2	3.1284												4.59	3.1241
17.3	3.2819	54.2	3.1281												4.6	3.1241
17.3	3.2822	54.2	3.1278												4.6	3.1241
17.4	3.2819	54.3	3.1281												4.6	3.1238
17.4	3.2822	54.3	3.1287												4.6	3.1238
17.4	3.2831	54.4	3.1287												4.61	3.1244
17.5	3.2831	54.4	3.1287												4.61	3.1241
17.5	3.2834	54.4	3.1287												4.61	3.1238
17.5	3.2834	54.5	3.129												4.62	3.1238
17.6	3.2837	54.5	3.1287												4.62	3.1241
17.6	3.2847	54.5	3.1287												4.62	3.1238
17.6	3.2844	54.6	3.1287												4.63	3.1244
17.7	3.285	54.6	3.1293												4.63	3.1241
17.7	3.2856	54.6	3.1297												4.63	3.1241
17.8	3.2859	54.7	3.1297												4.64	3.1241
17.8	3.2856	54.7	3.13												4.64	3.1241
17.8	3.2862	54.8	3.1306												4.64	3.1238
17.9	3.2859	54.8	3.1306												4.64	3.1241
17.9	3.2868	54.8	3.1309												4.65	3.1244
17.9	3.2865	54.9	3.1309												4.65	3.1244
18	3.2868	54.9	3.1315												4.65	3.1241
18	3.2868	54.9	3.1321												4.66	3.1238
18.1	3.2868	55	3.1321												4.66	3.1241
18.1	3.2868	55	3.1324												4.66	3.1241
18.1	3.2868	55	3.1324												4.67	3.1244
18.2	3.2868	55.1	3.1331												4.67	3.1244
18.2	3.2871	55.1	3.1334												4.67	3.1241
18.2	3.2875	55.2	3.1334												4.68	3.1241
18.3	3.2884	55.2	3.134												4.68	3.1244
18.3	3.289	55.2	3.134												4.68	3.1241
18.4	3.2887	55.3	3.1343												4.68	3.1247
18.4	3.2893	55.3	3.134												4.69	3.1247
18.4	3.2896	55.3	3.1343												4.69	3.1241
18.5	3.2896	55.4	3.1343												4.69	3.1241
18.5	3.2899	55.4	3.1343												4.7	3.1244
18.5	3.2906	55.4	3.1343												4.7	3.1241
18.6	3.2906	55.5	3.1343												4.7	3.1244
18.6	3.2912	55.5	3.1343												4.71	3.1244
18.6	3.2915	55.6	3.1349												4.71	3.1244
18.7	3.2915	55.6	3.1352												4.71	3.1244
18.7	3.2915	55.6	3.1352												4.71	3.1244
18.7	3.2918	55.7	3.1352												4.72	3.1241
18.8	3.2915	55.7	3.1355												4.72	3.1247
18.8	3.2921	55.7	3.1365												4.72	3.1244
18.9	3.2924	55.8	3.1362												4.73	3.1244
18.9	3.2921	55.8	3.1365												4.73	3.1244
18.9	3.2921	55.9	3.138												4.73	3.1244
19	3.2924	55.9	3.1377												4.74	3.1244
19	3.2921	55.9	3.138												4.74	3.1241
19	3.2924	56	3.138												4.74	3.1244
19.1	3.2924	56	3.138												4.75	3.1247
19.1	3.2921	56	3.1383												4.75	3.1247
19.2	3.2924	56.1	3.138												4.75	3.1244
19.2	3.2927	56.1	3.1386												4.76	3.1247
19.2	3.2927	56.1	3.139												4.76	3.1247
19.3	3.2933	56.2	3.139												4.76	3.1244
19.3	3.2937	56.2	3.139												4.77	3.1244
19.3	3.2943	56.3	3.139												4.77	3.1247
19.4	3.2949	56.3	3.139												4.77	3.1247
19.4	3.2946	56.3	3.1393												4.78	3.125
19.4	3.2943	56.4	3.1396												4.78	3.1247
19.5	3.2955	56.4	3.139												4.78	3.1247
19.5	3.2958	56.4	3.1399												4.78	3.1247
19.6	3.2958	56.5	3.1399												4.79	3.1244
19.6	3.2961	56.5	3.1399												4.79	3.1247
19.6	3.2961	56.5	3.1399												4.79	3.1241
19.7	3.2964	56.6	3.1399												4.8	3.1247
19.7	3.2961	56.6	3.1399												4.8	3.1244
19.7	3.2961	56.7	3.1399												4.8	3.125
19.8	3.2968	56.7	3.1399												4.81	3.1244
19.8	3.2968	56.7	3.1405												4.81	3.1244
19.8	3.2971	56.8	3.1408												4.81	3.1247
19.9	3.2971	56.8	3.1405												4.82	3.1247
19.9	3.2971	56.8	3.1411												4.82	3.125
20	3.2971	56.9	3.1417												4.82	3.125
20	3.2971	56.9	3.1424												4.82	3.1244
20	3.2971	56.9	3.1417												4.83	3.1247
20.1	3.2971	57	3.1427												4.83	3.1247
20.1	3.2977	57	3.1421												4.83	3.125
20.1	3.2974	57	3.143												4.84	3.1244
20.2	3.2986	57.1	3.1427												4.84	3.125
20.2	3.2983	57.1	3.1436												4.84	3.1244
20.2	3.2986	57.2	3.1436												4.85	3.125
20.3	3.2995	57.2	3.1433												4.85	3.1244
20.3	3.2995	57.2	3.1436												4.85	3.1253
20.4	3.3005	57.3	3.1436												4.85	3.1241
20.4	3.3005	57.3	3.1436												4.86	3.125
20.4	3.3005	57.3	3.1439												4.86	3.1247
20.5	3.3008	57.4	3.1439												4.86	3.1247
20.5	3.3008	57.4	3.1439												4.87	3.1241
20.5	3.3008	57.5	3.1442												4.87	3.1244
20.6	3.3008	57.5	3.1442												4.87	3.125
20.6	3.3008	57.5	3.1452												4.88	3.1244
20.6	3.3011	57.6	3.1448												4.88	3.125
20.7	3.3011	57.6	3.1448												4.88	3.125
20.7	3.3014	57.6	3.1458												4.88	3.1244
20.8	3.3014	57.7	3.1461												4.89	3.1247
20.8	3.3014	57.7	3.1461												4.89	3.1244
20.8	3.3017	57.7	3.1458												4.89	3.1244
20.9	3.302	57.8	3.1461												4.9	3.1244
20.9	3.302	57.8	3.147												4.9	3.1247
20.9	3.302	57.9	3.1473												4.9	3.125
21	3.3026	57.9	3.1476												4.91	3.125
21	3.3026	57.9	3.1473												4.91	3.1253
21	3.3036	58	3.1479												4.91	3.1247
21.1	3.3042	58	3.1483												4.92	3.1247
21.1	3.3033	58	3.1483												4.92	3.1253
21.2	3.3042	58.1	3.1486												4.92	3.1247
21.2	3.3045	58.1	3.1489												4.92	3.125
21.2	3.3048	58.1	3.1492												4.93	3.1253
21.3	3.3039	58.2	3.1486												4.93	3.1244
21.3	3.3057	58.2	3.1489												4.93	3.1253
21.3	3.3054	58.3	3.1492												4.94	3.1247
21.4	3.3057	58.3	3.1492												4.94	3.125
21.4	3.3061	58.3	3.1492												4.94	3.1247
21.5	3.3061	58.4	3.1492												4.95	3.1247
21.5	3.3064	58.4	3.1492												4.95	3.1247
21.5	3.3064	58.4	3.1492												4.95	3.1247
21.6	3.3064	58.5	3.1492												4.96	3.1241
21.6	3.3064	58.5	3.1492												4.96	3.125
21.6	3.3064	58.6	3.1492												4.96	3.125
21.7	3.3061	58.6	3.1492												4.97	3.1253
21.7	3.3064	58.6	3.1498												4.97	3.125
21.7	3.3073	58.7	3.1495												4.97	3.1244
21.8	3.3067	58.7	3.1507												4.97	3.1244
21.8	3.3073	58.7	3.1504												4.98	3.125
21.9	3.3076	58.8	3.151												4.98	3.125
21.9	3.3082	58.8	3.151												4.98	3.1253
21.9	3.3082	58.8	3.1517												4.99	3.1244
22	3.3082	58.9	3.152												4.99	3.1244
22	3.3085	58.9	3.152												4.99	3.1247
22	3.3085	59	3.152												5	3.1256
22.1	3.3098	59	3.1523												5	3.1247
22.1	3.3095	59	3.152												5	3.1253
22.1	3.3101	59.1	3.1526												5	3.1337
22.2	3.3104	59.1	3.1529												5	3.1331
22.2	3.3104	59.1	3.1529												5.01	3.1352
22.3	3.311	59.2	3.1538												5.01	3.1368
22.3	3.311	59.2	3.1535												5.01	3.1368
22.3	3.311	59.3	3.1538												5.02	3.1371
22.4	3.311	59.3	3.1538												5.02	3.138
22.4	3.311	59.3	3.1538												5.02	3.139
22.4	3.311	59.4	3.1538												5.03	3.139
22.5	3.311	59.4	3.1538												5.03	3.1399
22.5	3.3113	59.4	3.1548												5.03	3.1402
22.5	3.3113	59.5	3.1548												5.04	3.1399
22.6	3.3116	59.5	3.1545												5.04	3.1402
22.6	3.3119	59.5	3.1545												5.04	3.1411
22.6	3.3116	59.6	3.1548												5.04	3.1414
22.7	3.3119	59.6	3.1554												5.05	3.1421
22.7	3.3126	59.6	3.1557												5.05	3.1427
22.8	3.3129	59.7	3.1551												5.05	3.1436
22.8	3.3135	59.7	3.1554												5.06	3.1436
22.8	3.3141	59.7	3.1563												5.06	3.1436
22.9	3.3141	59.8	3.1563												5.06	3.1436
22.9	3.3141	59.8	3.1566												5.07	3.1442
22.9	3.3147	59.9	3.1566												5.07	3.1436
23	3.3144	59.9	3.1566												5.07	3.1445
23	3.3147	59.9	3.1566												5.08	3.1452
23.1	3.3147	60	3.1566												5.08	3.1455
23.1	3.3147	60	3.1576												5.08	3.1461
23.1	3.315	60	3.1576												5.09	3.1461
23.2	3.315	60.1	3.1585												5.09	3.1464
23.2	3.3157	60.1	3.1585												5.09	3.1467
23.2	3.316	60.2	3.1585												5.1	3.1473
23.3	3.3157	60.2	3.1585												5.1	3.1473
23.3	3.316	60.2	3.1585												5.1	3.1476
23.4	3.3163	60.3	3.1594												5.1	3.1476
23.4	3.3166	60.3	3.1591												5.11	3.1476
23.4	3.3166	60.3	3.1594												5.11	3.1483
23.5	3.3166	60.4	3.1594												5.11	3.1483
23.5	3.3166	60.4	3.1594												5.12	3.1486
23.5	3.3166	60.4	3.1594												5.12	3.1489
23.6	3.3172	60.5	3.1594												5.12	3.1492
23.6	3.3175	60.5	3.1597												5.13	3.1492
23.6	3.3178	60.6	3.1597												5.13	3.1492
23.7	3.3178	60.6	3.1603												5.13	3.1492
23.7	3.3181	60.6	3.1597												5.13	3.1492
23.8	3.3181	60.7	3.1613												5.14	3.1495
23.8	3.3185	60.7	3.1607												5.14	3.1492
23.8	3.3188	60.7	3.161												5.14	3.1495
23.9	3.3188	60.8	3.1616												5.15	3.1504
23.9	3.3194	60.8	3.1616												5.15	3.151
23.9	3.3197	60.9	3.1619												5.15	3.151
24	3.32	60.9	3.1619												5.16	3.151
24	3.3203	60.9	3.1622												5.16	3.1517
24	3.3203	61	3.1631												5.16	3.1526
24.1	3.3203	61	3.1625												5.17	3.1529
24.1	3.3206	61	3.1625												5.17	3.1532
24.2	3.3212	61.1	3.1631												5.17	3.1529
24.2	3.3209	61.1	3.1631												5.17	3.1535
24.2	3.3212	61.1	3.1631												5.18	3.1538
24.3	3.3216	61.2	3.1631												5.18	3.1541
24.3	3.3212	61.2	3.1634												5.19	3.1538
24.3	3.3212	61.3	3.1638												5.19	3.1548
24.4	3.3219	61.3	3.1634												5.19	3.1548
24.4	3.3216	61.3	3.1638												5.19	3.1551
24.5	3.3222	61.4	3.1634												5.2	3.1554
24.5	3.3225	61.4	3.1641												5.2	3.1551
24.5	3.3225	61.4	3.1641												5.2	3.1557
24.6	3.3231	61.5	3.1634												5.21	3.1557
24.6	3.3234	61.5	3.1644												5.21	3.156
24.6	3.3237	61.5	3.1644												5.21	3.1563
24.7	3.3243	61.6	3.1644												5.22	3.1563
24.7	3.324	61.6	3.1644												5.22	3.1563
24.7	3.3256	61.7	3.165												5.22	3.1569
24.8	3.3253	61.7	3.1647												5.22	3.1569
24.8	3.325	61.7	3.165												5.23	3.1572
24.8	3.3253	61.8	3.165												5.23	3.1576
24.9	3.325	61.8	3.165												5.23	3.1582
24.9	3.3259	61.8	3.165												5.24	3.1585
25	3.3256	61.9	3.1653												5.24	3.1588
25	3.3259	61.9	3.1656												5.24	3.1591
25	3.3253	61.9	3.1653												5.25	3.1594
25.1	3.3253	62	3.1659												5.25	3.1594
25.1	3.3259	62	3.1659												5.25	3.1597
25.1	3.3262	62.1	3.1659												5.26	3.1603
25.2	3.3268	62.1	3.1659												5.26	3.1603
25.2	3.3265	62.1	3.1659												5.26	3.1603
25.3	3.3265	62.2	3.1659												5.27	3.1603
25.3	3.3271	62.2	3.1662												5.27	3.1603
25.3	3.3268	62.2	3.1659												5.27	3.1607
25.4	3.3274	62.3	3.1669												5.27	3.1607
25.4	3.3278	62.3	3.1669												5.28	3.1607
25.4	3.3278	62.4	3.1669												5.28	3.1616
25.5	3.3278	62.4	3.1672												5.28	3.1619
25.5	3.3281	62.4	3.1678												5.29	3.1619
25.5	3.3287	62.5	3.1678												5.29	3.1622
25.6	3.3287	62.5	3.1678												5.29	3.1622
25.6	3.3296	62.5	3.1678												5.3	3.1622
25.7	3.3296	62.6	3.1681												5.3	3.1622
25.7	3.3302	62.6	3.1684												5.3	3.1622
25.7	3.3305	62.6	3.1684												5.31	3.1625
25.8	3.3309	62.7	3.1687												5.31	3.1628
25.8	3.3305	62.7	3.1687												5.31	3.1631
25.8	3.3312	62.8	3.1687												5.32	3.1631
25.9	3.3309	62.8	3.1687												5.32	3.1631
25.9	3.3312	62.8	3.169												5.32	3.1631
25.9	3.3305	62.9	3.169												5.32	3.1631
26	3.3312	62.9	3.1693												5.33	3.1634
26	3.3315	62.9	3.1696												5.33	3.1634
26.1	3.3315	63	3.1693												5.33	3.1638
26.1	3.3315	63	3.1696												5.34	3.1641
26.1	3.3324	63	3.1696												5.34	3.1644
26.2	3.3324	63.1	3.1703												5.34	3.1647
26.2	3.3321	63.1	3.17												5.35	3.165
26.3	3.3324	63.2	3.17												5.35	3.165
26.3	3.3324	63.2	3.1703												5.35	3.165
26.3	3.3327	63.2	3.17												5.36	3.1653
26.4	3.333	63.3	3.17												5.36	3.1656
26.4	3.3324	63.3	3.1703												5.36	3.1656
26.4	3.3333	63.3	3.1703												5.37	3.1659
26.5	3.3333	63.4	3.1703												5.37	3.1656
26.5	3.3333	63.4	3.1696												5.37	3.1659
26.5	3.3336	63.5	3.17												5.37	3.1669
26.6	3.3333	63.5	3.1712												5.38	3.1669
26.6	3.3333	63.5	3.1709												5.38	3.1665
26.7	3.3336	63.6	3.1712												5.38	3.1669
26.7	3.3343	63.6	3.1706												5.39	3.1669
26.7	3.3343	63.6	3.1709												5.39	3.1669
26.8	3.3349	63.7	3.1718												5.39	3.1678
26.8	3.3352	63.7	3.1718												5.4	3.1672
26.8	3.3346	63.7	3.1718												5.4	3.1675
26.9	3.3361	63.8	3.1721												5.4	3.1678
26.9	3.3361	63.8	3.1724												5.41	3.1681
26.9	3.3361	63.9	3.1724												5.41	3.1684
27	3.3364	63.9	3.1724												5.41	3.1684
27	3.3371	63.9	3.1724												5.42	3.1687
27.1	3.3371	64	3.1724												5.42	3.169
27.1	3.3374	64	3.1724												5.42	3.1693
27.1	3.3374	64	3.1727												5.43	3.169
27.2	3.338	64.1	3.1724												5.43	3.1687
27.2	3.338	64.1	3.1731												5.43	3.1693
27.2	3.338	64.1	3.1734												5.44	3.1696
27.3	3.3386	64.2	3.1737												5.44	3.1693
27.3	3.3389	64.2	3.1737												5.44	3.1696
27.3	3.3389	64.3	3.174												5.44	3.1696
27.4	3.3392	64.3	3.1743												5.45	3.1696
27.4	3.3398	64.3	3.174												5.45	3.1706
27.5	3.3398	64.4	3.1743												5.45	3.1709
27.5	3.3405	64.4	3.1743												5.46	3.1709
27.5	3.3408	64.4	3.1749												5.46	3.1709
27.6	3.3408	64.5	3.1749												5.46	3.1715
27.6	3.3414	64.5	3.1749												5.47	3.1712
27.6	3.3408	64.5	3.1752												5.47	3.1712
27.7	3.3408	64.6	3.1752												5.47	3.1715
27.7	3.3408	64.6	3.1752												5.48	3.1715
27.7	3.3414	64.7	3.1752												5.48	3.1715
27.8	3.3411	64.7	3.1752												5.48	3.1718
27.8	3.3417	64.7	3.1752												5.49	3.1731
27.9	3.3411	64.8	3.1752												5.49	3.1731
27.9	3.342	64.8	3.1752												5.49	3.1734
27.9	3.342	64.8	3.1752												5.5	3.174
28	3.3426	64.9	3.1752												5.5	3.1743
28	3.3426	64.9	3.1752												5.5	3.174
28	3.3426	64.9	3.1755												5.51	3.174
28.1	3.3426	65	3.1752												5.51	3.1743
28.1	3.3429	65	3.1755												5.51	3.1743
28.2	3.3433	65	3.1758												5.52	3.1746
28.2	3.3436	65.1	3.1752												5.52	3.1746
28.2	3.3433	65.1	3.1758												5.52	3.1746
28.3	3.3429	65.2	3.1752												5.53	3.1749
28.3	3.3436	65.2	3.1762												5.53	3.1749
28.3	3.3436	65.2	3.1762												5.53	3.1752
28.4	3.3436	65.3	3.1755												5.53	3.1749
28.4	3.3436	65.3	3.1762												5.54	3.1752
28.4	3.3436	65.3	3.1765												5.54	3.1752
28.5	3.3439	65.4	3.1768												5.54	3.1752
28.5	3.3442	65.4	3.1771												5.55	3.1752
28.6	3.3445	65.4	3.1768												5.55	3.1755
28.6	3.3442	65.5	3.1768												5.55	3.1762
28.6	3.3454	65.5	3.1771												5.56	3.1762
28.7	3.3448	65.6	3.1771												5.56	3.1765
28.7	3.346	65.6	3.1771												5.56	3.1771
28.7	3.3464	65.6	3.1774												5.57	3.1771
28.8	3.346	65.7	3.1771												5.57	3.1774
28.8	3.3464	65.7	3.178												5.57	3.1777
28.8	3.3464	65.7	3.1783												5.57	3.1777
28.9	3.3464	65.8	3.178												5.58	3.1774
28.9	3.3464	65.8	3.1783												5.58	3.178
29	3.3464	65.8	3.1783												5.58	3.1783
29	3.3467	65.9	3.1789												5.59	3.1786
29	3.347	65.9	3.1793												5.59	3.1789
29.1	3.3473	66	3.1793												5.59	3.1789
29.1	3.3473	66	3.1796												5.6	3.1789
29.1	3.3476	66	3.1799												5.6	3.1789
29.2	3.3476	66.1	3.1799												5.6	3.1789
29.2	3.3491	66.1	3.1799												5.61	3.1789
29.2	3.3488	66.1	3.1799												5.61	3.1789
29.3	3.3488	66.2	3.1802												5.61	3.1789
29.3	3.3495	66.2	3.1799												5.61	3.1789
29.4	3.3501	66.2	3.1799												5.62	3.1793
29.4	3.3501	66.3	3.1805												5.62	3.1799
29.4	3.3501	66.3	3.1802												5.62	3.1799
29.5	3.3507	66.4	3.1805												5.63	3.1799
29.5	3.351	66.4	3.1805												5.63	3.1805
29.5	3.3516	66.4	3.1805												5.63	3.1808
29.6	3.3516	66.5	3.1799												5.64	3.1814
29.6	3.3519	66.5	3.1802												5.64	3.1808
29.7	3.3516	66.5	3.1808												5.64	3.1814
29.7	3.3519	66.6	3.1811												5.65	3.1814
29.7	3.3522	66.6	3.1811												5.65	3.1814
29.8	3.3519	66.6	3.1814												5.65	3.1817
29.8	3.3519	66.7	3.1817												5.65	3.1817
29.8	3.3519	66.7	3.1817												5.66	3.1817
29.9	3.3522	66.8	3.1817												5.66	3.182
29.9	3.3529	66.8	3.1817												5.66	3.182
29.9	3.3522	66.8	3.182												5.67	3.1827
30	3.3526	66.9	3.1824												5.67	3.1824
30	3.3522	66.9	3.1824												5.67	3.1827
30.1	3.3526	66.9	3.183												5.68	3.1836
30.1	3.3529	67	3.1833												5.68	3.1836
30.1	3.3529	67	3.1833												5.68	3.1836
30.2	3.3535	67.1	3.183												5.69	3.1836
30.2	3.3541	67.1	3.1842												5.69	3.1836
30.2	3.3541	67.1	3.1845												5.69	3.1842
30.3	3.3541	67.2	3.1842												5.69	3.1839
30.3	3.3547	67.2	3.1848												5.7	3.1845
30.4	3.355	67.2	3.1848												5.7	3.1845
30.4	3.3557	67.3	3.1845												5.7	3.1845
30.4	3.356	67.3	3.1855												5.71	3.1848
30.5	3.356	67.3	3.1848												5.71	3.1855
30.5	3.3566	67.4	3.1855												5.71	3.1851
30.5	3.3566	67.4	3.1855												5.72	3.1855
30.6	3.3566	67.5	3.1855												5.72	3.1855
30.6	3.3566	67.5	3.1855												5.72	3.1855
30.6	3.3572	67.5	3.1858												5.73	3.1855
30.7	3.3572	67.6	3.1858												5.73	3.1855
30.7	3.3575	67.6	3.1858												5.73	3.1858
30.8	3.3575	67.6	3.1861												5.74	3.1861
30.8	3.3578	67.7	3.1864												5.74	3.1864
30.8	3.3575	67.7	3.1864												5.74	3.1861
30.9	3.3584	67.8	3.1864												5.74	3.1864
30.9	3.3575	67.8	3.187												5.75	3.1867
30.9	3.3591	67.8	3.1867												5.75	3.1864
31	3.3591	67.9	3.1867												5.75	3.1867
31	3.3594	67.9	3.187												5.76	3.1873
31.1	3.3594	67.9	3.187												5.76	3.1876
31.1	3.36	68	3.1873												5.76	3.1882
31.1	3.3603	68	3.1873												5.77	3.1889
31.2	3.3603	68	3.1873												5.77	3.1892
31.2	3.3603	68.1	3.1876												5.77	3.1892
31.2	3.3603	68.1	3.1882												5.78	3.1892
31.3	3.3603	68.2	3.1882												5.78	3.1892
31.3	3.3603	68.2	3.1882												5.78	3.1892
31.3	3.3612	68.2	3.1892												5.79	3.1892
31.4	3.3615	68.3	3.1892												5.79	3.1895
31.4	3.3622	68.3	3.1892												5.79	3.1901
31.4	3.3622	68.3	3.1895												5.79	3.1901
31.5	3.3628	68.4	3.1898												5.8	3.1904
31.5	3.3622	68.4	3.1901												5.8	3.1898
31.6	3.3631	68.4	3.1901												5.8	3.1904
31.6	3.3628	68.5	3.1901												5.81	3.1907
31.6	3.3631	68.5	3.1901												5.81	3.1904
31.7	3.3628	68.6	3.1901												5.81	3.1907
31.7	3.3631	68.6	3.1901												5.82	3.1907
31.7	3.3631	68.6	3.1904												5.82	3.1907
31.8	3.3631	68.7	3.1907												5.82	3.191
31.8	3.3631	68.7	3.191												5.83	3.1913
31.9	3.3637	68.7	3.1904												5.83	3.1923
31.9	3.3646	68.8	3.191												5.83	3.1923
31.9	3.3653	68.8	3.1901												5.83	3.1929
32	3.3656	68.8	3.1907												5.84	3.1929
32	3.3656	68.9	3.1913												5.84	3.1935
32	3.3662	68.9	3.1917												5.84	3.1938
32.1	3.3659	68.9	3.1917												5.85	3.1941
32.1	3.3665	69	3.192												5.85	3.1944
32.1	3.3668	69	3.192												5.85	3.1941
32.2	3.3671	69.1	3.192												5.86	3.1948
32.2	3.3671	69.1	3.192												5.86	3.1948
32.3	3.3668	69.1	3.1923												5.86	3.1948
32.3	3.3671	69.2	3.1923												5.87	3.1954
32.3	3.3674	69.2	3.1926												5.87	3.1948
32.4	3.3677	69.2	3.1929												5.87	3.1951
32.4	3.3677	69.3	3.1941												5.87	3.1957
32.4	3.3677	69.3	3.1948												5.88	3.1954
32.5	3.3677	69.3	3.1948												5.88	3.1957
32.5	3.3684	69.4	3.1948												5.88	3.196
32.6	3.3687	69.4	3.1948												5.89	3.1966
32.6	3.3687	69.5	3.1948												5.89	3.1966
32.6	3.3693	69.5	3.1954												5.89	3.1969
32.7	3.369	69.5	3.1948												5.9	3.1979
32.7	3.3696	69.6	3.1948												5.9	3.1982
32.7	3.369	69.6	3.1954												5.9	3.1985
32.8	3.3696	69.6	3.1951												5.9	3.1979
32.8	3.3696	69.7	3.1951												5.91	3.1985
32.8	3.3705	69.7	3.1954												5.91	3.1985
32.9	3.3705	69.8	3.1948												5.91	3.1988
32.9	3.3705	69.8	3.1957												5.92	3.1991
33	3.3712	69.8	3.1951												5.92	3.1994
33	3.3715	69.9	3.1954												5.92	3.1994
33	3.3715	69.9	3.1957												5.93	3.1994
33.1	3.3715	69.9	3.1963												5.93	3.1997
33.1	3.3721	70	3.196												5.93	3.2003
33.1	3.3724	70	3.1966												5.94	3.2003
33.2	3.3724	70	3.1975												5.94	3.2003
33.2	3.3724	70.1	3.1966												5.94	3.2003
33.2	3.3724	70.1	3.1969												5.94	3.201
33.3	3.3733	70.1	3.1975												5.95	3.2013
33.3	3.3736	70.2	3.1982												5.95	3.2016
33.4	3.3733	70.2	3.1985												5.95	3.2022
33.4	3.3743	70.3	3.1991												5.96	3.2028
33.4	3.3743	70.3	3.1994												5.96	3.2031
33.5	3.3743	70.3	3.1994												5.96	3.2031
33.5	3.3746	70.4	3.1994												5.97	3.2031
33.5	3.3749	70.4	3.2												5.97	3.2031
33.6	3.3749	70.4	3.1997												5.97	3.2031
33.6	3.3752	70.5	3.1994												5.98	3.2034
33.6	3.3761	70.5	3.2003												5.98	3.2041
33.7	3.3764	70.6	3.2003												5.98	3.2041
33.7	3.3767	70.6	3.2003												5.98	3.2041
33.8	3.3761	70.6	3.1997												5.99	3.2041
33.8	3.3761	70.7	3.2003												5.99	3.2047
33.8	3.3761	70.7	3.2003												5.99	3.205
33.9	3.377	70.7	3.2003												6	3.2053
33.9	3.3774	70.8	3.2003												6	3.2053
33.9	3.3774	70.8	3.2003												6	3.1966
34	3.378	70.8	3.201												6	3.1969
34	3.378	70.9	3.2013												6.01	3.1963
34	3.378	70.9	3.2016												6.01	3.1951
34.1	3.3789	71	3.2016												6.01	3.1951
34.1	3.3786	71	3.2019												6.02	3.1948
34.2	3.3789	71	3.2022												6.02	3.1951
34.2	3.3789	71.1	3.2022												6.02	3.1948
34.2	3.3789	71.1	3.2025												6.03	3.1948
34.3	3.3792	71.1	3.2028												6.03	3.1948
34.3	3.3801	71.2	3.2034												6.03	3.1948
34.3	3.3801	71.2	3.2041												6.04	3.1948
34.4	3.3805	71.2	3.2041												6.04	3.1948
34.4	3.3814	71.3	3.2044												6.04	3.1951
34.5	3.3811	71.3	3.2044												6.04	3.1951
34.5	3.3817	71.4	3.2041												6.05	3.1948
34.5	3.3817	71.4	3.2044												6.05	3.1944
34.6	3.382	71.4	3.2047												6.05	3.1944
34.6	3.382	71.5	3.205												6.06	3.1941
34.6	3.3823	71.5	3.205												6.06	3.1941
34.7	3.3823	71.5	3.205												6.06	3.1938
34.7	3.3826	71.6	3.2059												6.07	3.1935
34.7	3.3826	71.6	3.2056												6.07	3.1935
34.8	3.3832	71.7	3.2059												6.07	3.1938
34.8	3.3836	71.7	3.2059												6.08	3.1941
34.9	3.3836	71.7	3.2059												6.08	3.1938
34.9	3.3839	71.8	3.2059												6.08	3.1938
34.9	3.3842	71.8	3.2068												6.09	3.1938
35	3.3842	71.8	3.2059												6.09	3.1938
35	3.3836	71.9	3.2065												6.09	3.1932
35	3.3848	71.9	3.2068												6.09	3.1929
35.1	3.386	71.9	3.2078												6.1	3.1932
35.1	3.3854	72	3.2075												6.1	3.1929
35.1	3.386	72	3.2078												6.1	3.1938
35.2	3.3863	72.1	3.2078												6.11	3.1932
35.2	3.386	72.1	3.2078												6.11	3.1935
35.3	3.3867	72.1	3.2078												6.11	3.1935
35.3	3.3863	72.2	3.2081												6.12	3.1935
35.3	3.387	72.2	3.2087												6.12	3.1929
35.4	3.3873	72.2	3.209												6.12	3.1926
35.4	3.3876	72.3	3.2096												6.12	3.1935
35.4	3.3876	72.3	3.209												6.13	3.1935
35.5	3.3879	72.3	3.2096												6.13	3.1923
35.5	3.3882	72.4	3.2096												6.13	3.1926
35.5	3.3882	72.4	3.2099												6.14	3.1926
35.6	3.3882	72.5	3.2106												6.14	3.1926
35.6	3.3888	72.5	3.2096												6.14	3.1926
35.7	3.3882	72.5	3.2099												6.15	3.1926
35.7	3.3888	72.6	3.2103												6.15	3.1926
35.7	3.3894	72.6	3.2106												6.15	3.1926
35.8	3.3901	72.6	3.2106												6.16	3.1935
35.8	3.3904	72.7	3.2109												6.16	3.1926
35.8	3.3907	72.7	3.2109												6.16	3.1923
35.9	3.391	72.7	3.2112												6.16	3.1935
35.9	3.391	72.8	3.2115												6.17	3.1935
35.9	3.391	72.8	3.2115												6.17	3.1923
36	3.3916	72.9	3.2115												6.17	3.1917
36	3.3919	72.9	3.2115												6.18	3.1917
[truncated: 57,037 more rows]

## Sheet: Figure 3
Figure 3g							Figure 3h
Site	Ru1-OOT	Ru1-OTO	Ru2-OOT	Ru2-OTO			Site	Ru1-OOT	Ru1-OTO	Ru2-OOT	Ru2-OTO
Initial (eV)	0	0	0	0			Initial (eV)	0	0	0	0
Intermedia (eV)	-0.33798	0.62684	-0.74723	-0.0064			Intermedia (eV)	0.9276	0.75589	-0.73604	-0.19881
Final (eV)	1.94584	1.14138	0.9865	-0.23195			Final (eV)	1.8064	1.08384	0.05074	-0.03379

## Sheet: Figure 4
Figure 4a
Pritsine																		Charge 4.5V																Charge 4.7V
7Li shift	Intensity	7Li shift	Intensity	7Li shift	Intensity	7Li shift	Intensity	7Li shift	Intensity	7Li shift	Intensity	7Li shift	Intensity	7Li shift	Intensity	7Li shift	Intensity	7Li shift	Intensity	7Li shift	Intensity	7Li shift	Intensity	7Li shift	Intensity	7Li shift	Intensity	7Li shift	Intensity	7Li shift	Intensity	7Li shift	Intensity	7Li shift	Intensity	7Li shift	Intensity	7Li shift	Intensity	7Li shift	Intensity	7Li shift	Intensity	7Li shift	Intensity	7Li shift	Intensity	7Li shift	Intensity
-500.836	3.36933e-50	-500.836	3.02929e-72	-500.836	0	-500.836	7.94211e-98	-500.836	0	-500.836	0	-500.836	0	-500.836	1.04542e-56	-500.836	3.36933e-50	-499.023	1.07507e-45	-499.023	9.67636e-72	-499.023	1.16822e-115	-499.023	4.98803e-96	-499.023	0	-499.023	0	-499.023	2.12588e-35	-499.023	2.12588e-35	-499.386	3.19133e-46	-499.386	1.2186e-69	-499.386	0	-499.386	0	-499.386	0	-499.386	8.31775e-106	-499.386	7.61443e-36	-499.386	0
-436.854	2.80629e-40	-448.252	2.60544e-59	-448.252	0	-451.452	2.40129e-80	-452.552	9.54249e-108	-451.632	0	-453.952	0	-460.752	1.60177e-46	-499.298	5.9911e-50	-438.021	1.31241e-36	-446.621	6.87109e-59	-453.921	7.1721e-95	-449.921	9.79716e-79	-450.201	0	-455.121	0	-447.694	2.03055e-26	-497.502	4.0728e-35	-438.343	3.99611e-37	-447.947	3.15637e-57	-449.147	1.13761e-116	-451.247	1.28081e-107	-450.047	0	-456.489	6.69487e-87	-448.045	7.33586e-27	-451.947	0
-372.872	2.41473e-31	-395.669	1.46765e-47	-395.669	7.94446e-102	-402.069	1.69646e-64	-404.269	2.47744e-86	-402.429	0	-407.069	0	-420.669	2.97917e-37	-497.761	1.0639e-49	-377.018	2.03481e-28	-394.219	3.25603e-47	-408.819	4.83296e-76	-400.819	4.69239e-63	-401.379	0	-411.219	3.38948e-110	-396.365	1.44445e-18	-495.981	7.78495e-35	-377.3	6.33777e-29	-396.509	6.02158e-46	-398.909	1.38537e-93	-403.109	2.51382e-86	-400.709	0	-413.592	9.09677e-70	-396.704	5.2573e-19	-404.509	0
-308.891	2.1466e-23	-343.085	5.41458e-37	-343.085	2.56653e-79	-352.685	2.80049e-50	-355.985	3.65263e-67	-353.225	0	-360.185	0	-380.585	6.72635e-29	-496.223	1.8868e-49	-316.015	4.00678e-21	-341.816	1.02968e-36	-363.716	3.57458e-59	-351.716	5.48039e-49	-352.556	0	-367.316	8.53435e-86	-345.036	7.65257e-12	-494.46	1.48466e-34	-316.257	1.27312e-21	-345.07	8.46113e-36	-348.67	6.24975e-73	-354.97	2.89012e-67	-351.37	0	-370.695	2.0866e-54	-345.363	2.80266e-12	-357.07	0
-244.909	1.97142e-16	-290.502	1.3083e-27	-290.502	1.79921e-59	-303.302	1.08023e-37	-307.702	3.05823e-50	-304.022	0	-313.302	0	-340.502	1.84353e-21	-494.686	3.3418e-49	-255.013	1.00204e-14	-289.414	2.17302e-27	-318.614	2.90189e-44	-302.614	1.56081e-36	-303.734	0	-323.414	2.69874e-64	-293.707	3.01943e-06	-492.938	2.82494e-34	-255.214	3.2392e-15	-293.631	8.75673e-27	-298.431	1.04444e-54	-306.831	1.9464e-50	-302.031	0	-327.799	8.07981e-41	-294.022	1.11142e-06	-309.631	0
-180.927	1.87049e-10	-237.918	2.0704e-19	-237.918	2.73696e-42	-253.918	9.73619e-27	-259.418	1.45411e-35	-254.818	0	-266.418	0	-300.418	6.13352e-15	-493.148	5.91108e-49	-194.01	3.18267e-09	-237.012	3.06037e-19	-273.512	2.58572e-31	-253.512	1.08396e-25	-254.912	0	-279.512	1.07178e-45	-242.378	0.08873	-491.417	5.36291e-34	-194.171	1.04386e-09	-242.193	6.675e-19	-248.193	6.46592e-39	-258.693	7.67858e-36	-252.693	0	-284.902	5.28166e-29	-242.682	0.03279	-262.193	0
-116.945	1.83348e-05	-185.334	2.14586e-12	-185.334	9.0346e-28	-204.534	2.05047e-17	-211.134	3.92634e-23	-205.614	0	-219.534	2.66549e-124	-260.334	2.47717e-09	-491.611	1.0442e-48	-133.008	0.000128386	-184.609	2.8763e-12	-228.409	2.52886e-20	-204.409	1.83568e-16	-206.089	0	-235.609	5.34564e-30	-191.049	194.18	-489.896	1.01578e-33	-133.129	4.26068e-05	-190.754	3.74763e-12	-197.954	1.48286e-25	-210.554	1.77445e-23	-203.354	0	-242.005	5.82838e-19	-191.341	71.9416	-214.754	0
-52.9636	0.18567	-132.751	1.45663e-06	-132.751	6.47146e-16	-155.151	1.00904e-09	-162.851	6.0206e-13	-156.411	0	-172.651	2.44972e-72	-220.251	0.000121448	-490.073	1.84218e-48	-72.0052	0.65775	-132.207	1.80403e-06	-183.307	2.71465e-11	-155.307	7.58061e-09	-157.267	0	-191.707	3.34848e-17	-186.538	337.167	-488.375	1.9196e-33	-72.0857	0.22027	-139.316	1.54973e-06	-147.716	1.25978e-14	-162.416	2.40204e-13	-154.016	0	-199.108	1.08576e-10	-186.829	124.929	-167.316	2.67186e-74
11.0182	194.249	-80.1672	0.06476	-80.1672	1.00589e-06	-105.767	0.00116	-114.567	5.24269e-05	-107.207	0	-125.767	1.31445e-33	-180.167	0.72279	-488.536	3.24571e-48	-11.0026	427.979	-79.8046	0.07551	-138.205	0.000319851	-106.205	0.00763	-108.445	0	-147.805	2.6342e-07	-177.84	923.164	-486.854	3.61933e-33	-11.0428	144.23	-87.8771	0.0472	-97.4771	3.96474e-06	-114.277	1.90472e-05	-104.677	0	-156.212	0.00034145	-178.13	342.121	-119.877	1.02599e-34
16.608	320.142	-27.5836	188.559	-27.5836	3.39272	-56.3836	31.1743	-66.2836	25.9257	-58.0036	2.17278e-55	-78.8836	4.11774e-08	-140.084	522.182	-486.998	5.7111e-48	-5.51434	692.776	-27.4023	210.916	-93.1023	41.3643	-57.1023	187.45	-59.6223	1.07598e-35	-103.902	2.60258	-169.566	2245.54	-485.332	6.80858e-33	-5.55323	233.524	-36.4386	105.888	-47.2386	4.6223	-66.1386	8.84737	-55.3386	0	-113.315	18.1271	-169.856	832.325	-72.4386	1.11329e-08
27.4036	800.024	-23.0275	331.033	-23.7371	8.008	-52.2822	61.4164	-62.5984	57.0288	-55.8587	7.36834e-51	-76.3757	4.03267e-07	-136.143	890.033	-485.461	1.0036e-47	5.08513	1675.07	-22.8527	369.691	-89.5364	86.5335	-53.0114	368.012	-57.4167	1.25212e-32	-100.756	6.38631	-161.706	4908.14	-483.811	1.27789e-32	5.04889	564.888	-31.9233	184.035	-43.48	10.4949	-62.4588	19.4164	-53.3011	0	-109.832	36.6599	-161.995	1819.5	-69.9099	1.13254e-07
37.6972	1803.96	-14.2432	924.775	-16.335	38.1214	-44.3894	210.536	-55.5065	238.847	-51.7311	1.25423e-42	-71.5496	2.5467e-05	-128.561	2345.1	-483.923	1.76129e-47	15.1917	3668.1	-14.0809	1029.76	-82.6741	330.822	-45.139	1253.59	-53.1723	4.65417e-27	-94.7022	32.6246	-154.249	9742.09	-482.29	2.39299e-32	15.158	1237.49	-23.2179	504.77	-36.2471	46.5581	-55.3774	80.9766	-49.3802	3.904e-107	-103.128	131.795	-154.537	3611.97	-65.0438	7.66375e-06
47.5007	3705.23	-5.88742	2289.72	-9.31247	149.72	-36.9013	620.032	-48.7783	838.433	-47.8151	2.06418e-35	-66.971	0.000964785	-121.367	5483.4	-482.385	3.08699e-47	24.8171	7341.33	-5.73697	2543.11	-76.1637	1072.04	-37.6701	3671.42	-49.1455	3.5596e-22	-88.9585	136.31	-147.184	17732.1	-480.769	4.47091e-32	24.7858	2477.57	-14.9371	1229.71	-29.3851	171.891	-48.6591	283.204	-45.6603	1.82487e-90	-96.769	404.675	-147.472	6575.05	-60.4271	0.000308458
56.8261	6993.24	2.0507	5083.45	-2.65942	494.661	-29.8073	1593.01	-42.4042	2511.28	-44.1052	4.16014e-29	-62.6333	0.02309	-114.552	11516.4	-480.848	5.40344e-47	33.9731	13542.7	2.18987	5633.22	-69.9958	2994.29	-30.5943	9387.14	-45.3306	6.57314e-18	-83.517	475.37	-140.501	29863.7	-479.248	8.33415e-32	33.944	4571.83	-7.07023	2691.47	-22.8842	538.051	-42.2944	845.515	-42.1362	6.67154e-76	-90.7442	1078.3	-140.789	11074.5	-56.0534	0.00778
65.6853	12227.9	9.58183	10229.1	3.63409	1399.72	-23.0966	3621.52	-36.3745	6524.59	-40.5957	1.27672e-23	-58.5299	0.36608	-108.105	21968.7	-479.31	9.44578e-47	42.6713	23208.2	9.7103	11312.9	-64.1613	7320.52	-23.9009	21250.7	-41.7218	3.39626e-14	-78.3696	1409.93	-134.19	46924.1	-477.727	1.55001e-31	42.6445	7836.9	0.39331	5348.62	-16.7345	1452.58	-36.2736	2190.56	-38.8025	3.15572e-63	-85.0449	2530.4	-134.476	17402.6	-51.916	0.12922
74.0903	19957.8	16.7167	18842.4	9.57806	3448.67	-16.7586	7380.58	-30.6796	14928.7	-37.2812	7.29096e-19	-54.6545	4.01807	-102.016	38455.4	-477.773	1.64906e-46	50.9236	37217	16.835	20802.6	-58.6508	15889.7	-17.5792	43150.5	-38.3135	5.62355e-11	-73.5081	3618.44	-128.239	69313	-476.205	2.8762e-31	50.8988	12570.3	7.46412	9745.41	-10.9264	3435.98	-30.5872	4999.93	-35.654	3.06893e-52	-79.6623	5300.69	-128.524	25707.8	-48.0085	1.47604
82.053	30618.6	23.4659	32065.5	15.1825	7511.34	-10.7827	13646.3	-25.3102	30502.7	-34.156	9.31308e-15	-51.0005	31.7833	-96.2753	62354.1	-476.235	2.87522e-46	58.7417	56223.9	23.5747	35348	-53.4551	31022	-11.6187	79531.3	-35.0999	3.37977e-08	-68.9243	8163.52	-122.637	96921.4	-474.684	5.32491e-31	58.7188	18993.9	14.1528	16427.7	-5.45011	7224.98	-25.2256	10194.5	-32.6854	9.38657e-43	-74.5871	10036.1	-122.923	35949.9	-44.3241	12.085
89.5854	44438.3	29.8404	50840.3	20.4573	14664.3	-5.15819	23142.9	-20.2564	56368.6	-31.2146	3.14918e-11	-47.5613	187.987	-90.8719	94464.1	-474.698	5.00656e-46	66.1372	80513.5	29.94	55971.4	-48.565	55129.3	-6.00864	134513	-32.0752	8.26323e-06	-64.61	16427.2	-117.375	129112	-473.163	9.83592e-31	66.1163	27204.5	20.47	25832.7	-0.29586	13685.2	-20.1793	18805.2	-29.8913	1.33258e-34	-69.8103	17371.2	-117.66	47892.5	-40.8564	73.6275
96.6995	61376	35.8506	75684.9	25.4126	25988.9	0.12553	36361.7	-15.5089	95315.7	-28.4514	3.28788e-08	-44.3306	859.841	-85.7959	134765	-473.16	8.70651e-46	73.1221	109916	35.9418	83229.4	-43.9711	90153.1	-0.7385	210854	-29.2339	0.000912047	-60.5572	29876.6	-112.442	164804	-471.642	1.8127e-30	73.1028	37145	26.4264	38184.1	4.54611	23634.3	-15.4388	31749.2	-27.2665	1.25283e-27	-65.323	27773.9	-112.727	61134.6	-37.5988	345.409
103.407	81108.3	41.5075	106542	30.0582	42296.5	5.07913	53413.2	-11.058	149046	-25.8608	1.21924e-05	-41.3017	3136.02	-81.037	182352	-471.623	1.51212e-45	79.7078	143803	41.5906	117049	-39.6643	137016	4.20236	309121	-26.57	0.04996	-56.7575	49706.6	-107.827	202627	-470.121	3.33309e-30	79.6903	48603.3	32.0324	53424.5	9.08556	37627	-10.9944	49581	-24.8057	1.07807e-21	-61.116	41408.7	-108.112	75168.3	-34.5448	1287.24
109.72	103066	46.8216	142742	34.4042	63878.8	9.71326	73964.2	-6.8941	217609	-23.4374	0.00182	-38.4681	9377.57	-76.5851	235551	-470.085	2.62284e-45	85.9064	181163	46.8971	156689	-35.6352	195280	8.82457	427342	-24.078	1.48068	-53.203	76483	-103.52	241114	-468.599	6.11474e-30	85.8903	61237.6	37.2988	71203.8	13.3323	55777.5	-6.83671	72308.1	-22.5036	1.13905e-16	-57.1804	58066.4	-103.804	89448.4	-31.6877	3920.1
115.651	126507	51.8036	183092	38.4607	90377.5	14.0386	97277.3	-3.00772	299234	-21.1754	0.12344	-35.8233	23576.8	-72.4298	292186	-468.547	4.54361e-45	91.7293	220733	51.8721	200838	-31.8746	263138	13.1387	561247	-21.752	25.6588	-49.8852	109922	-99.5096	278868	-467.078	1.11922e-29	91.7147	74620.4	42.2362	90925.8	17.2959	77687.5	-2.95606	99337.5	-20.3549	1.92764e-12	-53.507	77181.1	-99.7929	103457	-29.021	10008.4
121.211	150613	56.4644	226043	42.2374	120816	18.0657	122334	0.61074	390597	-19.0694	4.1949	-33.3609	50982.2	-68.561	349892	-467.01	7.86105e-45	97.1885	261148	56.5262	247804	-28.3732	337700	17.1555	704984	-19.5863	278.925	-46.7963	148885	-95.7855	314701	-465.557	2.04393e-29	97.1753	88290.4	46.8551	111834	20.9864	102499	0.65706	129566	-18.3543	6.64049e-09	-50.0869	97924.7	-96.0684	116754	-26.5382	21921.9
126.413	174575	60.8146	269912	45.7446	153775	21.8053	148000	3.97086	487406	-17.1137	78.5594	-31.0743	96772	-64.9684	406425	-465.472	1.35837e-44	102.296	301092	60.8702	295748	-25.1219	415498	20.8855	852059	-17.5753	2025.88	-43.9278	191581	-92.3371	347710	-464.036	3.72412e-29	102.284	101802	51.1662	133116	24.4133	129046	4.01222	161573	-16.4966	5.77569e-06	-46.9109	119344	-92.6197	129002	-24.2326	42057.9
131.268	197675	64.8649	313084	48.992	187640	25.268	173186	7.08219	585107	-15.3028	881.319	-28.957	164212	-61.6418	459887	-463.935	2.34436e-44	107.062	339410	64.9148	342907	-22.1113	493015	24.3393	996250	-15.7132	10402.6	-41.2717	235885	-89.1538	377299	-462.515	6.77004e-29	107.052	114765	55.1802	153998	27.5865	156055	7.11897	193856	-14.7764	0.00154	-43.9701	140504	-89.4362	139982	-22.0977	71999.4
135.788	219330	68.626	354167	51.9898	220852	28.4645	196967	9.95432	679521	-13.6312	6379.93	-27.0024	253189	-58.571	508858	-462.397	4.04121e-44	111.5	375185	68.6705	387769	-19.3321	567139	27.5276	1132300	-13.9942	39711.5	-38.8199	279691	-86.2251	403169	-460.993	1.22791e-28	111.491	126868	58.9075	173823	30.5158	182329	9.98685	225038	-13.1885	0.14887	-41.2554	160594	-86.5071	149582	-20.1269	111816
139.986	239119	72.1086	392095	54.7479	252100	31.4054	218661	12.5968	767285	-12.0932	31833.7	-25.2042	359861	-55.7457	552435	-460.86	6.95822e-44	115.622	407766	72.1482	429171	-16.7752	635454	30.461	1256340	-12.4127	117848	-36.564	321180	-83.5403	425269	-459.472	2.22205e-28	115.613	137891	62.3589	192088	33.2109	206885	12.6254	254012	-11.7276	6.10001	-38.7578	179002	-83.8221	157783	-18.3137	159859
143.872	256785	75.3235	426156	57.2763	280427	34.1014	237840	15.0192	846073	-10.6833	116044	-23.5557	477534	-53.1557	590196	-459.322	1.19677e-43	119.438	436769	75.3585	466342	-14.4312	696356	33.15	1365950	-10.9629	282793	-34.4961	358994	-81.0887	443742	-457.951	4.01189e-28	119.43	147703	65.5449	208464	35.6814	229026	15.0443	280014	-10.3883	121.041	-36.4681	195336	-81.3703	164638	-16.6516	213135
147.46	272217	78.2813	455979	59.585	305259	36.5631	254320	17.2311	914603	-9.39587	325246	-22.0505	598283	-50.7907	622123	-457.785	2.05626e-43	122.96	462046	78.3122	498882	-12.2908	749034	35.6054	1460090	-9.63911	568025	-32.6078	392286	-78.8599	458867	-456.43	7.22693e-28	122.954	156256	68.4762	222783	37.9374	248353	17.2529	302625	-9.16535	1308.76	-34.3774	209412	-79.1413	170251	-15.1339	268033
150.761	285428	80.9928	481486	61.6839	326374	38.8012	268111	19.2421	972511	-8.22544	732853	-20.682	714622	-48.6406	648502	-456.247	3.52978e-43	126.202	483643	81.0198	526707	-10.345	793351	37.8377	1538850	-8.43556	984290	-30.8911	420690	-76.8432	471004	-454.909	1.29888e-27	126.196	163564	71.1634	235016	39.9883	264729	19.2609	321727	-8.05354	8547.4	-32.4767	221218	-77.1244	174755	-13.754	321103
153.787	296523	83.4686	502827	63.5831	343827	40.8263	279369	21.0617	1020140	-7.16638	1379830	-19.4437	820703	-46.6951	669821	-454.709	6.05451e-43	129.173	501753	83.4921	549985	-8.58426	829680	39.8576	1603120	-7.34654	1510410	-29.3378	444233	-75.028	480553	-453.387	2.32911e-27	129.167	169691	73.617	245243	41.8441	278230	21.0778	337438	-7.04753	36866.9	-30.7568	230874	-75.309	178299	-12.5055	369620
156.55	305671	85.7196	520314	65.2926	357876	42.6491	288343	22.6995	1058340	-6.21314	2244330	-18.3292	912842	-44.944	686686	-453.172	1.03789e-42	131.886	516668	85.7399	569057	-6.99948	858734	41.6757	1654360	-6.36632	2099240	-27.9396	463223	-73.4037	487915	-451.866	4.167e-27	131.881	174738	75.8478	253617	43.5145	289075	22.7132	350036	-6.14203	113409	-29.2088	238582	-73.6845	181031	-11.3817	411846
159.063	313081	87.7563	534355	66.8223	368901	44.2802	295335	24.165	1088240	-5.36015	3244470	-17.3318	989476	-43.377	699745	-451.634	1.77856e-42	134.352	528736	87.7737	584369	-5.58135	881423	43.3026	1694260	-5.48919	2693880	-26.6885	478149	-71.9596	493477	-450.345	7.43815e-27	134.348	178821	77.8662	260337	45.0092	297572	24.1766	359892	-5.33175	265692	-27.8236	244593	-72.2404	183095	-10.3761	447021
161.336	318976	89.5896	545406	68.1822	377339	45.7302	300656	25.4679	1111060	-4.60182	4270190	-16.4452	1050750	-41.984	709641	-450.097	3.04767e-42	136.584	538331	89.6044	596420	-4.32062	898723	44.7489	1724630	-4.70941	3244250	-25.5763	489587	-70.6852	497587	-448.824	1.32469e-26	136.581	182068	79.683	265624	46.338	304068	25.4776	367419	-4.61141	501150	-26.5921	249171	-70.9659	184620	-9.48205	475180
163.382	323584	91.2301	553931	69.3823	383636	47.0099	304611	26.6178	1128070	-3.93261	5221050	-15.6627	1097990	-40.7546	716971	-448.559	5.22434e-42	138.593	545825	91.2425	605715	-3.20803	911599	46.0253	1747200	-4.02125	3717070	-24.5947	498130	-69.57	500554	-447.303	2.35384e-26	138.59	184604	81.3088	269701	47.5107	308911	26.6257	373027	-3.97571	797360	-25.5053	252577	-69.8505	185721	-8.6931	496906
165.212	327119	92.6884	560372	70.4326	388215	48.1298	307477	27.624	1140420	-3.34693	6030340	-14.9779	1133150	-39.6787	722272	-447.022	8.96387e-42	140.39	551572	92.6988	612738	-2.23432	920942	47.1423	1763550	-3.419	4097830	-23.7357	504346	-68.6031	502642	-445.781	4.17297e-26	140.388	186549	82.7541	272781	48.537	312430	27.6305	377099	-3.41936	1112300	-24.5541	255046	-68.8835	186496	-8.00263	513088
166.84	329779	93.9754	565133	71.3431	391452	49.1007	309500	28.4964	1149150	-2.83921	6670380	-14.3843	1158430	-38.746	726006	-445.484	1.5405e-41	141.988	555896	93.984	617929	-1.39024	927538	48.1107	1775100	-2.89692	4387330	-22.991	508742	-67.7742	504069	-444.26	7.38116e-26	141.986	188012	84.0295	275057	49.4267	314917	28.5015	379976	-2.93708	1404170	-23.7296	256789	-68.0545	187025	-7.40407	524727
168.276	331740	95.1018	568570	72.1237	393673	49.9331	310885	29.2443	1155130	-2.40389	7144770	-13.8753	1175970	-37.9464	728560	-443.947	2.65406e-41	143.399	559081	95.1088	621677	-0.66651	932058	48.941	1783000	-2.44928	4596130	-22.3525	511759	-67.0725	505012	-442.739	1.30261e-25	143.397	189090	85.1458	276700	50.1895	316623	29.2484	381949	-2.52356	1645680	-23.0227	257983	-67.3528	187376	-6.89087	532805
169.533	333152	96.0782	570989	72.7845	395144	50.6377	311803	29.8774	1159100	-2.03541	7476060	-13.4445	1187690	-37.2695	730250	-442.409	4.58907e-41	144.633	561376	96.0838	624314	-0.05389	935052	49.6437	1788230	-2.07037	4739290	-21.812	513759	-66.4874	505613	-441.218	2.29356e-25	144.631	189866	86.1134	277856	50.8352	317753	29.8805	383255	-2.17353	1827320	-22.4243	258773	-66.7677	187598	-6.45645	538203
170.623	334145	96.9154	572642	73.3355	396082	51.2251	312387	30.4053	1161620	-1.72818	7694470	-13.0853	1195190	-36.7051	731326	-440.872	7.97416e-41	145.703	562987	96.9198	626117	0.45688	936960	50.2297	1791570	-1.75444	4832560	-21.3614	515034	-66.0084	505978	-439.697	4.02918e-25	145.702	190411	86.9431	278646	51.3735	318473	30.4076	384088	-1.88169	1953010	-21.9254	259277	-66.2886	187734	-6.09425	541660
171.558	334822	97.6241	573735	73.7866	396653	51.7061	312742	30.8374	1163160	-1.47664	7830210	-12.7911	1199770	-36.243	731980	-439.334	1.39472e-40	146.62	564088	97.6275	627309	0.87507	938120	50.7095	1793600	-1.49579	4890090	-20.9925	515809	-65.6249	506187	-438.176	7.06209e-25	146.619	190784	87.6454	279168	51.8143	318911	30.8392	384594	-1.64275	2033520	-21.5169	259583	-65.905	187812	-5.79771	543771
172.348	335270	98.215	574431	74.1478	396981	52.0913	312947	31.1835	1164040	-1.27523	7909310	-12.5556	1202410	-35.873	732356	-437.796	2.45993e-40	147.397	564815	98.2175	628067	1.20992	938787	51.0936	1794760	-1.28868	4923460	-20.697	516256	-65.3262	506300	-436.654	1.23498e-24	147.396	191030	88.231	279501	52.1673	319163	31.1847	384885	-1.45143	2081290	-21.1898	259759	-65.6063	187853	-5.56026	544988
173.008	335555	98.6987	574854	74.4291	397158	52.3912	313056	31.453	1164520	-1.11837	7952080	-12.3722	1203830	-35.5848	732558	-436.259	4.38391e-40	148.044	565277	98.7006	628528	1.47071	939145	51.3928	1795390	-1.12737	4941460	-20.467	516495	-65.1017	506355	-435.133	2.15473e-24	148.044	191186	88.7104	279703	52.4421	319298	31.4538	385042	-1.30242	2107370	-20.9351	259854	-65.3818	187874	-5.37533	545642
173.548	335728	99.0861	575097	74.6405	397244	52.6166	313110	31.6555	1164750	-1.00049	7973180	-12.2344	1204530	-35.3683	732657	-434.721	7.91038e-40	148.574	565558	99.0874	628793	1.66669	939322	51.6176	1795690	-1.00616	4950330	-20.2941	516613	-64.9409	506380	-433.612	3.75091e-24	148.574	191281	89.0943	279819	52.6487	319365	31.656	385119	-1.19045	2120310	-20.7436	259900	-65.221	187883	-5.23636	545963
173.98	335827	99.3877	575228	74.7919	397282	52.7781	313134	31.8007	1164850	-0.91602	7982420	-12.1357	1204830	-35.2131	732701	-433.184	1.44802e-39	148.999	565720	99.3886	628936	1.80711	939399	51.7787	1795830	-0.91931	4954210	-20.1702	516665	-64.8331	506389	-432.091	6.51463e-24	148.998	191336	89.3932	279881	52.7967	319394	31.801	385152	-1.11021	2125990	-20.6064	259921	-65.1131	187886	-5.13678	546104
174.317	335881	99.6144	575292	74.8935	397296	52.8864	313143	31.8979	1164890	-0.8594	7985850	-12.0695	1204950	-35.1091	732717	-431.646	2.69336e-39	149.329	565807	99.615	629005	1.90124	939427	51.8867	1795880	-0.86108	4955660	-20.0871	516684	-64.7677	506391	-430.57	1.12889e-23	149.329	191366	89.6179	279912	52.8959	319405	31.8981	385165	-1.05643	2128110	-20.5145	259928	-65.0477	187887	-5.07003	546156
174.57	335907	99.7769	575320	74.9551	397300	52.9521	313145	31.9569	1164900	-0.82506	7986850	-12.0293	1204980	-35.046	732722	-430.109	5.09607e-39	149.578	565849	99.7772	629036	1.95834	939435	51.9522	1795890	-0.82577	4956080	-20.0368	516689	-64.7341	506392	-429.048	1.95175e-23	149.577	191380	89.7789	279925	52.9561	319408	31.957	385168	-1.02381	2128730	-20.4587	259931	-65.0141	187887	-5.02954	546171
174.751	335918	99.8858	575330	74.9867	397301	52.9858	313146	31.9872	1164900	-0.80743	7987050	-12.0087	1204990	-35.0136	732723	-428.571	9.81229e-39	149.756	565868	99.8859	629047	1.98766	939437	51.9858	1795900	-0.80764	4956160	-20.0109	516690	-64.7217	506392	-427.527	3.36671e-23	149.755	191386	89.8868	279930	52.987	319409	31.9873	385169	-1.00705	2128850	-20.4301	259931	-65.0018	187887	-5.00875	546174
174.873	335923	99.9518	575333	74.9983	397301	52.9982	313146	31.9984	1164900	-0.80093	7987070	-12.0011	1204990	-35.0017	732723	-427.034	1.92196e-38	149.875	565875	99.9519	629051	1.99846	939437	51.9982	1795900	-0.80095	4956170	-20.0014	516691	-64.7199	506392	-426.006	5.79423e-23	149.875	191389	89.9522	279932	52.9984	319409	31.9984	385169	-1.00088	2128860	-20.4195	259931	-65	187887	-5.00109	546175
174.946	335924	99.9857	575334	75	397301	53	313146	32	1164900	-0.8	7987070	-12	1204990	-35	732723	-425.496	3.82553e-38	149.947	565877	99.9857	629051	2	939437	52	1795900	-0.8	4956170	-20	516691	-64.7182	506392	-424.485	9.94937e-23	149.947	191389	89.9858	279932	53	319409	32	385169	-1	2128860	-20.418	259931	-64.9983	187887	-5	546175
174.984	335924	99.9982	575334	75.0014	397301	53.0015	313146	32.0014	1164900	-0.79914	7987070	-11.999	1204990	-34.9982	732723	-423.959	7.72497e-38	149.984	565877	99.9982	629051	2.00147	939437	52.0016	1795900	-0.79911	4956170	-19.9986	516691	-64.7061	506392	-422.964	1.70453e-22	149.984	191389	89.9982	279932	53.0014	319409	32.0014	385169	-0.99918	2128860	-20.4165	259931	-64.9861	187887	-4.99896	546175
174.998	335924	100	575334	75.0109	397301	53.0124	313146	32.0114	1164900	-0.79314	7987060	-11.9916	1204990	-34.986	732723	-422.421	1.57937e-37	149.998	565877	100	629051	2.0118	939437	52.0124	1795900	-0.79289	4956160	-19.9891	516690	-64.673	506391	-421.442	2.91355e-22	149.998	191389	90	279932	53.0112	319409	32.0114	385169	-0.99348	2128850	-20.406	259931	-64.9531	187887	-4.99166	546174
175	335924	100.002	575334	75.0368	397301	53.0417	313145	32.0386	1164900	-0.77686	7986890	-11.9716	1204980	-34.9528	732722	-420.883	3.26223e-37	150	565877	100.002	629051	2.03982	939436	52.0418	1795890	-0.776	4956090	-19.9633	516689	-64.6088	506389	-419.921	4.96878e-22	150	191389	90.0017	279932	53.0378	319408	32.0386	385169	-0.97799	2128740	-20.3773	259931	-64.8888	187886	-4.97186	546172
175.002	335924	100.014	575334	75.0873	397298	53.0988	313143	32.0914	1164890	-0.74516	7986030	-11.9328	1204950	-34.8881	732717	-419.346	6.7929e-37	150.002	565877	100.014	629051	2.0944	939428	52.0991	1795880	-0.7431	4955720	-19.913	516684	-64.5028	506380	-418.4	8.45448e-22	150.002	191389	90.0138	279932	53.0896	319406	32.0915	385166	-0.94784	2128220	-20.3215	259928	-64.7829	187883	-4.9333	546158
175.015	335924	100.046	575333	75.1706	397288	53.1931	313137	32.1785	1164860	-0.69289	7983100	-11.8687	1204840	-34.7815	732700	-417.808	1.42313e-36	150.016	565877	100.046	629051	2.18437	939402	52.1936	1795850	-0.68887	4954470	-19.83	516665	-64.3447	506357	-416.879	1.43527e-21	150.016	191389	90.0465	279932	53.1749	319398	32.1788	385156	-0.89812	2126410	-20.2296	259921	-64.6248	187874	-4.86972	546110
175.051	335924	100.109	575330	75.2948	397263	53.3336	313119	32.3085	1164780	-0.61491	7975230	-11.7731	1204560	-34.6224	732654	-416.271	2.99445e-36	150.053	565877	100.109	629048	2.31859	939332	52.3345	1795740	-0.60796	4951100	-19.7063	516613	-64.1241	506303	-415.358	2.43102e-21	150.053	191389	90.1102	279930	53.3022	319376	32.3089	385129	-0.82394	2121550	-20.0924	259900	-64.4042	187855	-4.77488	545983
175.122	335923	100.212	575321	75.4681	397205	53.5298	313078	32.4898	1164590	-0.50609	7957240	-11.6397	1203900	-34.4004	732550	-414.733	6.31862e-36	150.127	565875	100.213	629037	2.50591	939171	52.5312	1795510	-0.49505	4943410	-19.5336	516496	-63.8305	506194	-413.836	4.10822e-21	150.127	191389	90.2152	279926	53.4799	319327	32.4905	385067	-0.72043	2110490	-19.901	259854	-64.1106	187814	-4.64251	545691
175.237	335919	100.367	575296	75.6987	397086	53.7908	312995	32.7312	1164210	-0.36127	7920750	-11.4622	1202570	-34.105	732338	-413.196	1.33542e-35	150.248	565868	100.368	629010	2.75518	938843	52.7929	1795030	-0.3448	4927780	-19.3037	516257	-63.4535	505992	-412.315	6.92671e-21	150.247	191386	90.372	279913	53.7164	319227	32.7323	384940	-0.58268	2088140	-19.6462	259759	-63.7337	187739	-4.46638	545098
175.41	335908	100.583	575237	75.9948	396865	54.126	312840	33.041	1163500	-0.17533	7853190	-11.2342	1200100	-33.7256	731942	-411.658	2.82401e-35	150.428	565848	100.584	628946	3.07525	938233	53.129	1794140	-0.15187	4898780	-19.0086	515811	-62.9827	505639	-410.794	1.16523e-20	150.427	191380	90.5907	279884	54.02	319040	33.0426	384705	-0.40581	2047110	-19.3191	259583	-63.2629	187608	-4.24021	543994
175.651	335885	100.87	575119	76.3646	396482	54.5446	312571	33.428	1162270	0.05689	7737010	-10.9496	1195810	-33.2519	731255	-410.121	5.97055e-35	150.679	565805	100.872	628816	3.47497	937173	53.5487	1792580	0.08906	4848730	-18.6401	515037	-62.4077	505059	-409.273	1.9557e-20	150.679	191365	90.8817	279825	54.3992	318716	33.4302	384297	-0.18493	1977650	-18.9105	259277	-62.6879	187393	-3.95777	542078
175.972	335836	101.239	574899	76.8163	395850	55.0558	312128	33.9007	1160240	0.34052	7549430	-10.6019	1188770	-32.6732	730124	-408.583	1.26119e-34	151.014	565716	101.241	628574	3.96318	935430	54.0613	1790030	0.38334	4767440	-18.19	513765	-61.718	504147	-407.752	3.27495e-20	151.013	191335	91.2554	279715	54.8623	318182	33.9036	383625	0.08486	1868360	-18.4115	258773	-61.9983	187055	-3.61279	538938
176.384	335746	101.699	574516	77.3581	394859	55.669	311432	34.4676	1157060	0.6807	7263360	-10.1849	1177780	-31.9792	728348	-407.045	2.66043e-34	151.443	565550	101.703	628153	4.54874	932694	54.6762	1786020	0.7363	4642230	-17.6501	511770	-60.9033	502769	-406.23	5.47162e-20	151.443	191279	91.722	279523	55.4178	317345	34.4714	382569	0.40844	1708450	-17.8131	257982	-61.1836	186543	-3.19902	534032
176.899	335589	102.262	573885	77.9981	393360	56.3934	310381	35.1374	1152250	1.08258	6850260	-9.69223	1161320	-31.1593	725664	-405.508	5.60216e-34	151.98	565262	102.266	627461	5.2405	928560	55.4025	1779960	1.15327	4458670	-17.0123	508760	-59.953	500752	-404.709	9.12088e-20	151.979	191182	92.292	279208	56.074	316079	35.1421	380975	0.79071	1491760	-17.106	256788	-60.2334	185795	-2.71021	526682
177.527	335330	102.936	572894	78.7445	391171	57.2383	308843	35.9185	1145230	1.5513	6285940	-9.11765	1137560	-30.2031	721742	-403.97	1.17722e-33	152.635	564789	102.942	626373	6.04731	922525	56.2497	1771090	1.63959	4202250	-16.2684	504372	-58.8569	497884	-403.188	1.51693e-19	152.634	191022	92.9757	278713	56.8394	314229	35.9244	378646	1.23655	1222410	-16.2814	255045	-59.1373	184731	-2.14011	516072
178.281	334923	103.733	571395	79.6056	388064	58.2129	306660	36.8196	1135280	2.092	5559440	-8.45484	1104460	-29.1	716175	-402.433	2.46808e-33	153.421	564043	103.741	624727	6.97801	913971	57.2269	1758500	2.20059	3861290	-15.4103	498170	-57.6043	493910	-401.667	2.51713e-19	153.42	190770	93.7833	277964	57.7223	311606	36.8269	375344	1.75086	919755	-15.3302	252575	-57.8849	183257	-1.48246	501285
179.171	334308	104.662	569202	80.5894	383771	59.3266	303640	37.8492	1121530	2.70981	4684000	-7.69748	1059880	-27.8396	708480	-400.895	5.16155e-33	154.35	562916	104.672	622319	8.04146	902169	58.3436	1741090	2.84161	3431340	-14.4298	489644	-56.185	488532	-400.146	4.16729e-19	154.348	190389	94.7253	276868	58.7311	307983	37.858	370786	2.33853	618463	-14.2433	249169	-56.4657	181262	-0.73101	481361
180.21	333406	105.735	566083	81.7043	377982	60.5885	299561	39.016	1103010	3.40989	3706270	-6.83929	1001870	-26.4114	698099	-399.358	1.07661e-32	155.433	561265	105.747	618894	9.24651	886289	59.6089	1717580	3.56797	2920180	-13.3188	478229	-54.5885	481409	-398.625	6.88353e-19	155.43	189831	95.8119	275310	59.8743	303100	39.0265	364647	3.00444	359582	-13.0117	244589	-54.8693	178619	0.12049	455411
181.408	332122	106.96	561760	82.9584	370351	62.0079	294175	40.3283	1078650	4.19737	2707210	-5.87396	928990	-24.8049	684411	-397.82	2.2395e-32	156.683	558914	106.975	614148	10.602	865423	61.0321	1686530	4.38502	2351940	-12.069	463333	-52.8044	472165	-397.103	1.13443e-18	156.679	189037	97.0535	273151	61.1602	296671	40.3408	356569	3.75349	173713	-11.6263	238577	-53.0853	175190	1.0783	422779
182.777	330339	108.348	555907	84.3599	360516	63.5942	287214	41.7949	1047320	5.0774	1788410	-4.79518	840852	-23.0096	666753	-396.283	4.64535e-32	158.11	555651	108.366	607722	12.1168	838632	62.6227	1646410	5.29809	1767560	-10.6724	444379	-50.8223	460406	-395.582	1.86532e-18	158.106	187935	98.4604	270228	62.5971	288393	41.8096	346181	4.59057	66494.2	-10.0781	230868	-51.1033	170827	2.14867	383261
184.328	327917	109.909	548150	85.9169	348111	65.3566	278405	43.4243	1007920	6.05511	1042930	-3.59665	738595	-21.0149	644465	-394.745	9.60803e-32	159.728	551223	109.931	599205	13.7997	805019	64.3898	1595650	6.31251	1219010	-9.12072	420878	-48.6317	445738	-394.061	3.06013e-18	159.722	186439	100.043	266356	64.1936	277970	43.4414	333120	5.52056	19067.3	-8.35803	221210	-48.9128	165386	3.33786	337331
186.072	324697	111.654	538076	87.6377	332809	67.3043	267490	45.2251	959507	7.13564	521872	-2.27207	625331	-18.8105	616938	-393.208	1.98142e-31	161.547	545338	111.679	588147	15.6597	763834	66.3427	1532760	7.43362	756560	-7.40588	392521	-46.2221	427799	-392.54	5.00881e-18	161.541	184450	101.811	261329	65.958	265139	45.2449	317072	6.54836	3835.5	-6.45707	209402	-46.5034	158731	4.65212	286340
188.022	320495	113.593	525250	89.5304	314361	69.4466	254257	47.2058	901416	8.32414	216816	-0.81514	506280	-16.3859	583703	-391.67	4.07407e-31	163.581	537667	113.622	574068	17.7054	714602	68.4908	1456540	8.66675	413068	-5.51968	359278	-43.5833	406304	-391.019	8.17972e-18	163.573	181859	103.776	254933	67.8987	249709	47.2285	297820	7.67887	501.468	-4.36617	195324	-43.8648	150756	6.09769	232588
190.189	315110	115.736	509230	91.6032	292648	71.7928	238572	49.375	833461	9.62576	72000	0.78045	388402	-13.7305	544513	-390.132	8.35176e-31	165.84	527849	115.769	556485	19.9459	657280	70.8433	1366210	10.0172	193274	-3.45398	321512	-40.7048	381091	-389.497	1.33276e-17	165.831	178541	105.948	246950	70.0241	231609	49.401	275303	8.91696	39.0237	-2.07628	178987	-40.9864	141402	7.68084	179169
192.583	308330	118.093	489607	93.8644	267743	74.3521	220421	51.7412	756108	11.0456	18296.9	2.52099	279405	-10.8338	499458	-388.595	1.70693e-30	168.337	515507	118.131	534952	22.3899	592411	73.4095	1261730	11.4904	75209.1	-1.20061	280064	-37.5761	352180	-387.976	2.16658e-17	168.327	174371	108.336	237181	72.3426	210933	51.7708	249680	10.2675	1.6341	0.42165	160577	-37.8579	130676	9.40782	129550
195.216	299937	120.674	466046	96.3221	239965	77.1339	199955	54.3131	670639	12.5889	3385.98	4.41279	186238	-7.68543	449062	-387.057	3.47802e-30	171.083	500264	120.718	509102	25.0464	521252	76.1988	1143980	13.0916	23521.8	1.24859	236288	-34.1868	319829	-386.455	3.51404e-17	171.071	169221	110.952	225466	74.8625	187989	54.3466	221377	11.7355	0.03282	3.13666	140485	-34.4688	118674	11.2849	86897.6
198.1	289727	123.489	438341	98.9844	209919	80.1474	177518	57.0992	579249	14.2607	431.362	6.46216	113480	-4.27482	394358	-385.52	7.06516e-30	174.091	481769	123.539	478712	27.924	445835	79.2203	1014970	14.8262	5687.93	3.90177	191994	-30.5265	284579	-384.934	5.68654e-17	174.077	162972	113.805	211710	77.5924	163325	57.1368	191125	13.3257	0.000277672	6.07779	119324	-30.8088	105596	13.3183	53357.7
201.246	277521	126.549	406474	101.86	178501	83.4018	153674	60.1081	485016	16.0661	35.5085	8.67539	62253.5	-0.59151	336912	-383.982	1.43081e-29	177.372	459736	126.606	443767	31.0318	368905	82.4835	877952	16.6994	1018.04	6.7671	149289	-26.5847	247270	-383.413	9.18118e-17	177.356	155527	116.907	195918	80.5405	137729	60.1502	159947	15.043	8.54193e-07	9.25409	97903.6	-26.8673	91753.9	15.5143	29545.5
204.665	263194	129.864	370680	104.956	146862	86.9064	129186	63.3483	391711	18.0104	1.75902	11.0588	30226.1	3.375	278765	-382.445	2.88873e-29	180.938	433981	129.928	404530	34.3785	293714	85.9975	737364	18.7167	128.417	9.85274	110293	-22.3512	209033	-381.891	1.47897e-16	180.92	146823	120.267	178219	83.7153	112188	63.3953	129095	16.8924	8.10462e-10	12.6746	77160.4	-22.634	77566.9	17.8791	14507.1
208.369	246695	133.444	331498	108.281	116310	90.6706	104978	66.8285	303417	20.0986	0.04843	13.6187	12743.1	7.6352	222270	-380.907	5.81426e-29	184.801	404476	133.516	361597	37.9729	223661	89.7717	598523	20.8834	10.8081	13.1668	76801.3	-17.8153	171211	-380.37	2.37699e-16	184.781	136852	123.895	158899	87.1252	87792.1	66.8806	99919.5	18.8787	1.973e-13	16.3484	58047.2	-18.0985	63534	20.419	6198.66
212.37	228080	137.3	289798	111.844	88160.6	94.7034	82041	70.5571	224000	22.336	0.000678501	16.3613	4566.74	12.1996	169832	-379.37	1.16665e-28	188.973	371392	137.379	315930	41.8241	161806	93.8154	467129	23.2047	0.57107	16.7176	49960.2	-12.9668	135249	-378.849	3.81159e-16	188.951	125670	127.802	138405	90.7785	65604.4	70.6148	73699.3	21.0069	1.00409e-17	20.2845	41391.9	-13.2502	50190.5	23.1403	2257.09
216.678	207531	141.441	246774	115.653	63549.4	99.0143	61312.8	74.5427	156517	24.7276	4.38416e-06	19.293	1358.74	17.0786	123586	-377.832	2.33372e-28	193.465	335148	141.529	268841	45.9407	110385	98.1379	348559	25.6861	0.0177	20.5131	30062.3	-7.79509	102523	-377.328	6.09808e-16	193.441	113419	131.999	117344	94.6836	46501.9	74.6065	51441.2	23.2817	8.51157e-23	24.4919	27760.1	-8.07892	38047.2	26.0492	684.309
221.304	185382	145.877	203880	119.716	43258.6	103.613	43545.1	78.794	102715	27.2785	1.17242e-08	22.4201	326.998	22.2828	85068.2	-376.294	4.65387e-28	198.291	296432	145.975	221930	50.3317	70430.5	102.748	247096	28.3328	0.000298889	24.5615	16550.8	-2.28988	74158.7	-375.807	9.73398e-16	198.264	100330	136.495	96446.8	98.8491	31035.4	78.8641	33715.9	25.7082	9.34985e-29	28.9797	17360.8	-2.57407	27522.3	29.1519	168.37
226.262	162117	150.619	162710	124.04	27592.6	108.507	29187.8	83.3195	62773.9	29.994	1.15156e-11	25.7489	61.8539	27.8226	54971.7	-374.757	9.25199e-28	203.46	256203	150.727	176945	55.0059	41650.4	107.656	165270	31.1503	2.5307e-06	28.8711	8237.47	3.55931	50874.5	-374.285	1.55023e-15	203.431	86728.6	141.301	76501.6	103.283	19344.2	83.3963	20574.9	28.2912	1.00938e-35	33.757	10028.9	3.27472	18881.8	32.4547	32.6825
231.56	138367	155.678	124828	128.635	16352.1	113.708	18325.2	88.1277	35395.4	32.8791	3.64372e-15	29.2857	8.91064	33.7086	33074.8	-373.219	1.83363e-27	208.987	215655	155.797	135595	59.9721	22602.9	112.871	103503	34.1438	9.81841e-09	33.4499	3657.68	9.76288	32878.8	-372.764	2.46327e-15	208.954	73016.5	146.428	58270.4	107.994	11160	88.2118	11581.3	31.0355	7.90411e-44	38.8327	5296.13	9.47788	12203.5	35.9639	4.85201
237.213	114868	161.062	91569.3	133.508	8920.02	119.223	10687.5	93.2272	18226.4	35.9391	3.21735e-19	33.0367	0.94444	39.9512	18361.5	-371.682	3.62279e-27	214.881	176134	161.193	99336.4	65.2392	11134.3	118.401	60189.6	37.3186	1.58104e-11	38.3061	1428.15	16.3313	19871.2	-371.243	3.90514e-15	214.845	59648.8	151.885	42387.4	112.991	5901.27	93.3189	5951.82	33.9461	3.21921e-53	44.216	2527.81	16.0458	7376.02	39.6857	0.5325
243.229	92405.4	166.783	63852.7	138.667	4433.51	125.064	5737.91	98.6266	8476.23	39.179	6.77686e-24	37.0083	0.07092	46.5609	9312.74	-370.144	7.13559e-27	221.156	139015	166.926	69162.3	70.816	4919.88	124.257	32206.5	40.6802	9.48452e-15	43.4479	482.65	23.2749	11141.8	-369.722	6.17691e-15	221.116	47090.6	157.683	29269.8	118.281	2829.69	98.7264	2761.56	37.0279	4.74209e-64	49.9159	1076.99	22.989	4136.06	43.6264	0.04163
249.622	71736.5	172.851	42054.3	144.122	1985.64	131.237	2807.96	104.335	3517	42.604	2.87028e-29	41.2069	0.00362	53.5481	4269.02	-368.607	1.4011e-26	227.822	105552	173.006	45470.2	76.7115	1924.88	130.447	15700.4	44.2338	1.88422e-18	48.8835	138.774	30.6042	5745.63	-368.201	9.74798e-15	227.779	35766.4	163.832	19060.4	123.874	1216.14	104.443	1142.82	40.2858	1.7007e-76	55.9414	404.097	30.3178	2133.08	47.7922	0.00223
256.401	53501.7	179.276	25977.4	149.879	791.751	137.754	1239.16	110.359	1284.92	46.2192	2.03016e-35	45.6386	0.000120267	60.9235	1748.13	-367.069	2.74261e-26	234.893	76724.6	179.445	28029.7	82.9343	657.501	136.981	6898.24	47.9847	1.09074e-22	54.621	33.3177	38.3295	2699.48	-366.679	1.53486e-14	234.846	26007.3	170.343	11621	129.777	462.562	110.477	416.266	43.7245	9.65832e-91	62.3015	131.574	38.0427	1002.29	52.1894	7.79408e-05
263.58	38145.1	186.067	14935.4	155.947	277.417	144.622	487.435	116.71	407.471	50.0297	1.96055e-42	50.3098	2.47435e-06	68.6975	631.394	-365.532	5.35194e-26	242.379	53104.5	186.251	16077.3	89.4935	193.106	143.869	2699.89	51.9384	1.60149e-27	60.6685	6.54516	46.4614	1143.82	-365.158	2.41118e-14	242.328	18008.2	177.226	6581.8	135.999	153.579	116.837	131.551	47.3491	5.44752e-107	69.0054	36.5881	46.174	424.736	56.8242	1.70321e-06
271.169	25859.7	193.236	7926.13	159.101	155.757	148.192	291.667	120.01	216.555	52.0099	2.69918e-46	52.7372	2.91816e-07	72.7372	360.473	-363.994	1.04115e-25	250.294	34795.5	193.435	8509.09	92.902	98.385	147.447	1611.08	53.9929	3.50209e-30	63.8111	2.67252	55.0102	432.302	-363.637	3.77921e-14	250.238	11805	184.492	3433.43	139.233	83.7099	120.142	69.7819	49.2327	6.20719e-116	72.489	18.0888	54.7222	160.548	59.2327	2.07648e-07
279.179	16572.4	200.792	3847.86	193.202	0.07408	183.383	0.64517	158.02	0.02614	96.8198	0	97.4744	1.0084e-30	115.474	0.25813	-362.457	2.01914e-25	258.647	21446.4	201.007	4118.14	133.804	0.00403	182.895	3.33824	98.7858	1.89949e-113	107.622	2.85583e-07	59.4442	253.682	-362.116	5.90992e-14	258.587	7279.96	192.15	1634.46	175.465	0.01909	158.284	0.00803	94.4653	0	115.396	0.000339343	59.1559	94.2191	103.465	2.09878e-30
287.622	9976.53	208.746	1692.22	227.302	2.67174e-06	218.575	0.000211832	196.03	1.27994e-07	141.63	0	142.212	3.10767e-66	158.212	1.68164e-05	-360.919	3.90367e-25	267.452	12349	208.978	1804.74	174.706	4.04194e-09	218.342	0.000998531	143.579	0	151.433	3.94044e-17	108.608	0.18766	-360.595	9.22086e-14	267.387	4194.45	200.21	702.968	211.698	2.366e-07	196.425	3.66416e-08	139.698	0	158.303	1.07257e-10	108.312	0.06982	147.698	3.52474e-65
296.509	5603.12	217.107	667.111	261.403	7.30621e-12	253.767	1.03237e-08	234.04	2.54338e-14	186.44	0	186.949	8.54114e-114	200.949	9.96649e-11	-359.381	7.52372e-25	276.721	6593.69	217.357	708.648	215.608	9.9099e-17	253.79	4.31171e-08	188.372	0	195.244	7.02032e-30	157.773	1.28117e-05	-359.073	1.43539e-13	276.65	2241.16	208.685	270.218	247.931	1.59478e-13	234.567	6.63734e-15	184.931	0	201.21	5.71182e-19	157.468	4.77937e-06	191.931	9.83576e-112
305.852	2914.24	221.444	400.62	295.504	1.51497e-18	288.959	7.46796e-14	272.05	2.05073e-22	231.25	0	231.686	0	243.686	5.37364e-17	-357.844	1.44559e-24	286.464	3238.52	221.703	424.639	256.51	5.94267e-26	289.237	2.6877e-13	233.164	0	239.055	1.61499e-45	206.937	8.07233e-11	-357.552	2.22935e-13	286.389	1101.63	213.08	160.045	284.163	5.84477e-21	272.709	4.77108e-23	230.163	0	244.117	5.12484e-29	206.624	3.02163e-11	236.163	0
315.662	1392.53	267.888	0.5323	329.605	2.38196e-26	324.15	8.01859e-20	310.059	6.70938e-32	276.059	0	276.423	0	286.423	2.63581e-24	-356.306	2.76892e-24	296.695	1450.51	268.406	0.53412	297.412	8.71621e-37	324.685	2.41855e-19	277.957	0	282.866	4.79715e-64	256.101	4.69406e-17	-356.031	3.45459e-13	296.614	493.853	261.16	0.14992	320.396	1.1647e-29	310.851	1.36095e-32	275.396	0	287.024	7.74722e-41	255.78	1.76447e-17	280.396	0
325.95	606.097	314.332	8.43496e-05	363.706	2.83975e-35	359.342	1.27797e-26	348.069	8.90699e-43	320.869	0	321.16	0	329.16	1.17619e-32	-354.769	5.28724e-24	307.425	586.955	315.109	7.82402e-05	338.314	3.12685e-49	360.132	3.14176e-26	322.75	0	326.677	1.83991e-85	305.265	2.51915e-24	-354.51	5.34102e-13	307.337	200.04	309.24	1.43799e-05	356.629	1.26193e-39	348.992	1.54054e-43	320.629	0	329.931	1.97319e-54	304.936	9.51681e-25	324.629	0
331.277	385.008	360.777	1.59405e-09	397.807	2.56709e-45	394.534	3.02322e-34	386.079	4.79793e-55	365.679	0	365.897	0	371.897	4.77483e-42	-353.231	1.00647e-23	312.98	358.314	361.812	1.33471e-09	379.216	2.74358e-63	395.579	5.89163e-34	367.543	0	370.489	9.11193e-110	354.429	1.24772e-32	-352.989	8.23873e-13	312.89	122.184	357.32	1.4124e-10	392.861	7.43429e-51	387.134	6.91996e-56	365.861	0	372.838	8.46746e-70	354.092	4.74101e-33	368.861	0
387.555	1.21926	407.221	3.59265e-15	431.907	1.75962e-56	429.726	1.06156e-42	424.089	1.0487e-68	410.489	0	410.635	0	414.635	1.76343e-52	-351.694	1.90995e-23	375.961	0.40243	408.516	2.65162e-15	420.118	5.88793e-79	431.027	1.59493e-42	412.336	0	414.3	0	403.593	5.70343e-42	-351.468	1.26796e-12	375.78	0.13923	405.4	1.42056e-16	429.094	2.38134e-63	425.276	1.2335e-69	411.094	0	415.745	6.12202e-87	403.247	2.1815e-42	413.094	0
443.832	0.000666814	453.665	9.65657e-22	466.008	9.14558e-69	464.917	5.53286e-52	462.099	9.30091e-84	455.299	0	455.372	0	457.372	5.92482e-64	-350.156	3.61326e-23	438.941	5.01043e-05	455.219	6.13486e-22	461.02	3.09058e-96	466.474	6.2329e-52	457.129	0	458.111	0	452.758	2.40609e-52	-349.946	1.94698e-12	438.67	1.77001e-05	453.479	1.46305e-23	465.327	4.14746e-77	463.418	8.7252e-85	456.327	0	458.652	7.45754e-106	452.403	9.2713e-53	457.327	0
500.109	6.29783e-08	500.109	3.09547e-29	500.109	3.6043e-82	500.109	4.28035e-62	500.109	3.34714e-100	500.109	0	500.109	0	500.109	1.81097e-76	-348.619	6.8144e-23	501.922	6.91553e-10	501.922	1.65297e-29	501.922	3.96781e-115	501.922	3.51628e-62	501.922	0	501.922	0	501.922	9.36793e-64	-348.425	2.98281e-12	501.559	2.51026e-10	501.559	1.54296e-31	501.559	3.92755e-92	501.559	2.44915e-101	501.559	0	501.559	0	501.559	3.6394e-64	501.559	0
																-347.081	1.28118e-22															-346.904	4.5593e-12
																-345.543	2.40128e-22															-345.383	6.95315e-12
																-344.006	4.48672e-22															-343.862	1.05797e-11
																-342.468	8.35733e-22															-342.34	1.60611e-11
																-340.931	1.55188e-21															-340.819	2.43268e-11
																-339.393	2.87278e-21															-339.298	3.67625e-11
																-337.856	5.3015e-21															-337.777	5.54287e-11
																-336.318	9.75321e-21															-336.256	8.33822e-11
																-334.781	1.78875e-20															-334.734	1.25147e-10
																-333.243	3.27041e-20															-333.213	1.87404e-10
																-331.706	5.96086e-20															-331.692	2.79992e-10
																-330.168	1.0831e-19															-330.171	4.17369e-10
																-328.63	1.96191e-19															-328.65	6.20734e-10
																-327.093	3.54277e-19															-327.128	9.21086e-10
																-325.555	6.37763e-19															-325.607	1.36365e-09
																-324.018	1.14453e-18															-324.086	2.01426e-09
																-322.48	2.04762e-18															-322.565	2.96851e-09
																-320.943	3.65194e-18															-321.044	4.36486e-09
																-319.405	6.49307e-18															-319.522	6.4034e-09
																-317.868	1.15088e-17															-318.001	9.37262e-09
																-316.33	2.03357e-17															-316.48	1.36874e-08
																-314.792	3.58215e-17															-314.959	1.99429e-08
																-313.255	6.29043e-17															-313.438	2.89912e-08
																-311.717	1.10121e-16															-311.916	4.20489e-08
																-310.18	1.92181e-16															-310.395	6.08486e-08
																-308.642	3.34352e-16															-308.874	8.7853e-08
																-307.105	5.79896e-16															-307.353	1.26553e-07
																-305.567	1.00265e-15															-305.832	1.81885e-07
																-304.03	1.72822e-15															-304.311	2.60813e-07
																-302.492	2.96964e-15															-302.789	3.73141e-07
																-300.955	5.08698e-15															-301.268	5.32629e-07
																-299.417	8.68698e-15															-299.747	7.58554e-07
																-297.879	1.47887e-14															-298.226	1.07785e-06
																-296.342	2.50983e-14															-296.705	1.52805e-06
																-294.804	4.24629e-14															-295.183	2.16136e-06
																-293.267	7.16191e-14															-293.662	3.05018e-06
																-291.729	1.2042e-13															-292.141	4.29471e-06
																-290.192	2.01848e-13															-290.62	6.03325e-06
																-288.654	3.37287e-13															-289.099	8.45625e-06
																-287.117	5.6186e-13															-287.577	1.18253e-05
																-285.579	9.3306e-13															-286.056	1.6499e-05
																-284.041	1.5447e-12															-284.535	2.29675e-05
																-282.504	2.54935e-12															-283.014	3.1899e-05
																-280.966	4.19438e-12															-281.493	4.42028e-05
																-279.429	6.87954e-12															-279.971	6.11128e-05
																-277.891	1.12487e-11															-278.45	8.42993e-05
																-276.354	1.83358e-11															-276.929	0.000116018
																-274.816	2.97953e-11															-275.408	0.000159307
																-273.279	4.82668e-11															-273.887	0.00021825
																-271.741	7.79475e-11															-272.365	0.000298321
																-270.204	1.2549e-10															-270.844	0.000406838
																-268.666	2.01403e-10															-269.323	0.000553566
																-267.128	3.22239e-10															-267.802	0.000751494
																-265.591	5.13974e-10															-266.281	0.00102
																-264.053	8.17254e-10															-264.76	0.00138
																-262.516	1.29547e-09															-263.238	0.00185
																-260.978	2.04714e-09															-261.717	0.00249
																-259.441	3.22493e-09															-260.196	0.00335
																-257.903	5.06461e-09															-258.675	0.00448
																-256.366	7.92912e-09															-257.154	0.00599
																-254.828	1.23753e-08															-255.632	0.00799
																-253.29	1.92548e-08															-254.111	0.01062
																-251.753	2.98659e-08															-252.59	0.01409
																-250.215	4.6181e-08															-251.069	0.01866
																-248.678	7.11877e-08															-249.548	0.02465
																-247.14	1.09395e-07															-248.026	0.03248
																-245.603	1.67588e-07															-246.505	0.04271
																-244.065	2.55943e-07															-244.984	0.05603
																-242.528	3.89667e-07															-243.463	0.07333
																-240.99	5.91421e-07															-241.942	0.09577
																-239.453	8.94855e-07															-240.42	0.12478
																-237.915	1.34977e-06															-238.899	0.16221
																-236.377	2.02965e-06															-237.378	0.21038
																-234.84	3.04253e-06															-235.857	0.27225
																-233.302	4.54675e-06															-234.336	0.3515
																-231.765	6.7736e-06															-232.814	0.45279
																-230.227	1.00598e-05															-231.293	0.58193
																-228.69	1.48941e-05															-229.772	0.74621
																-227.152	2.19831e-05															-228.251	0.95469
																-225.615	3.23458e-05															-226.73	1.21862
																-224.077	4.74459e-05															-225.208	1.55198
																-222.539	6.93796e-05															-223.687	1.97202
																-221.002	0.000101139															-222.166	2.50004
																-219.464	0.000146979															-220.645	3.16222
																-217.927	0.000212935															-219.124	3.99067
																-216.389	0.000307532															-217.603	5.02469
																-214.852	0.000442778															-216.081	6.31221
																-213.314	0.000635527															-214.56	7.91158
																-211.777	0.000909358															-213.039	9.89361
																-210.239	0.0013															-211.518	12.344
																-208.702	0.00184															-209.997	15.3661
																-207.164	0.00261															-208.475	19.0846
																-205.626	0.0037															-206.954	23.649
																-204.089	0.00521															-205.433	29.2382
																-202.551	0.00731															-203.912	36.0659
																-201.014	0.01024															-202.391	44.3867
																-199.476	0.01429															-200.869	54.5028
																-197.939	0.01988															-199.348	66.7718
																-196.401	0.02758															-197.827	81.6164
																-194.864	0.03814															-196.306	99.5339
																-193.326	0.05258															-194.785	121.108
																-191.788	0.07226															-193.263	147.023
																-190.251	0.099															-191.742	178.077
																-188.713	0.13522															-190.221	215.198
																-187.176	0.18411															-188.7	259.464
																-185.638	0.24991															-187.179	312.123
																-184.101	0.33816															-185.657	374.615
																-182.563	0.45617															-184.136	448.593
																-181.026	0.61344															-182.615	535.956
																-179.488	0.82239															-181.094	638.875
																-177.951	1.09909															-179.573	759.821
																-176.413	1.46433															-178.052	901.605
																-174.875	1.94491															-176.53	1067.41
																-173.338	2.57521															-175.009	1260.82
																-171.8	3.39922															-173.488	1485.89
																-170.263	4.47298															-171.967	1747.14
																-168.725	5.86769															-170.446	2049.65
																-167.188	7.67344															-168.924	2399.06
																-165.65	10.0038															-167.403	2801.63
																-164.113	13.0015															-165.882	3264.3
																-162.575	16.8451															-164.361	3794.71
																-161.037	21.7574															-162.84	4401.25
																-159.5	28.0151															-161.318	5093.11
																-157.962	35.9609															-159.797	5880.3
																-156.425	46.0173															-158.276	6773.69
																-154.887	58.7035															-156.755	7785.03
																-153.35	74.6551															-155.234	8926.98
																-151.812	94.6471															-153.712	10213.1
																-150.275	119.621															-152.191	11657.9
																-148.737	150.716															-150.67	13276.8
																-147.2	189.307															-149.149	15086
																-145.662	237.041															-147.628	17102.7
																-144.124	295.893															-146.106	19344.8
																-142.587	368.211															-144.585	21831
																-141.049	456.786															-143.064	24580.6
																-139.512	564.911															-141.543	27613.5
																-137.974	696.467															-140.022	30949.8
																-136.437	855.999															-138.5	34610.2
																-134.899	1048.81															-136.979	38615.4
																-133.362	1281.08															-135.458	42985.8
																-131.824	1559.94															-133.937	47741.9
																-130.286	1893.61															-132.416	52903.4
																-128.749	2291.53															-130.895	58489.3
																-127.211	2764.48															-129.373	64517.7
																-125.674	3324.7															-127.852	71005.2
																-124.136	3986.08															-126.331	77967
																-122.599	4764.21															-124.81	85416.4
																-121.061	5676.61															-123.289	93364.2
																-119.524	6742.78															-121.767	101819
																-117.986	7984.39															-120.246	110787
																-116.449	9425.34															-118.725	120269
																-114.911	11091.9															-117.204	130266
																-113.373	13012.6															-115.683	140772
																-111.836	15218.7															-114.161	151779
																-110.298	17743.6															-112.64	163274
																-108.761	20623.4															-111.119	175240
																-107.223	23896.3															-109.598	187653
																-105.686	27602.8															-108.077	200489
																-104.148	31785.5															-106.555	213714
																-102.611	36488.5															-105.034	227293
																-101.073	41757.7															-103.513	241185
																-99.5355	47639.7															-101.992	255344
																-97.9979	54181.9															-100.471	269718
																-96.4604	61431.6															-98.9495	284255
																-94.9228	69435.6															-97.4283	298895
																-93.3853	78239.2															-95.9071	313576
																-91.8477	87886															-94.3859	328233
																-90.3102	98416.4															-92.8647	342800
																-88.7726	109867															-91.3435	357207
																-87.2351	122270															-89.8223	371384
																-85.6975	135652															-88.3011	385262
																-84.16	150032															-86.7799	398773
																-82.6224	165422															-85.2587	411850
																-81.0849	181827															-83.7375	424432
																-79.5473	199239															-82.2164	436461
																-78.0098	217642															-80.6952	447888
																-76.4722	237008															-79.174	458670
																-74.9347	257299															-77.6528	468778
																-73.3971	278462															-76.1316	478191
																-71.8596	300432															-74.6104	486906
																-70.322	323132															-73.0892	494935
																-68.7845	346472															-71.568	502310
																-67.2469	370348															-70.0468	509082
																-65.7094	394645															-68.5256	515326
																-64.1718	419236															-67.0044	521138
																-62.6343	443983															-65.4832	526644
																-61.0967	468739															-63.962	531991
																-59.5592	493348															-62.4408	537354
																-58.0216	517650															-60.9196	542931
																-56.4841	541478															-59.3985	548945
																-54.9465	564664															-57.8773	555635
																-53.409	587041															-56.3561	563260
																-51.8714	608446															-54.8349	572084
																-50.3339	628726															-53.3137	582378
																-48.7963	647741															-51.7925	594409
																-47.2588	665378															-50.2713	608429
																-45.7212	681565															-48.7501	624672
																-44.1837	696293															-47.2289	643338
																-42.6461	709649															-45.7077	664588
																-41.1086	721867															-44.1865	688534
																-39.571	733387															-42.6653	715230
																-38.0335	744932															-41.1441	744667
																-36.4959	757591															-39.623	776765
																-34.9584	772885															-38.1018	811375
																-33.4208	792809															-36.5806	848277
																-31.8833	819787															-35.0594	887183
																-30.3457	856542															-33.5382	927740
																-28.8082	905815															-32.017	969544
																-27.2706	969954															-30.4958	1012140
																-25.7331	1050390															-28.9746	1055060
																-24.1955	1147060															-27.4534	1097800
																-22.658	1257920															-25.9322	1139860
																-21.1204	1378640															-24.411	1180750
																-19.5829	1502650															-22.8898	1220030
																-18.0453	1621610															-21.3686	1257300
																-16.5078	1726340															-19.8474	1292320
																-14.9702	1808650															-18.3263	1325240
																-13.4327	1865500															-16.8051	1357560
																-11.8951	1910670															-15.2839	1394390
																-10.3576	2002300															-13.7627	1449600
																-8.82002	2284940															-12.2415	1553950
																-7.28247	3000490															-10.7203	1762920
																-5.74492	4370210															-9.19909	2153980
																-4.20737	6314830															-7.6779	2799190
																-2.66982	8232240															-6.15671	3709360
																-1.13227	9207560															-4.63551	4774920
																0.40527	8663940															-3.11432	5755300
																1.94282	6853940															-1.59313	6356280
																3.48037	4644890															-0.07193	6371140
																5.01792	2842490															1.44926	5795390
																6.55547	1750870															2.97045	4829610
																8.09302	1245840															4.49165	3768050
																9.63057	1073250															6.01284	2856500
																11.1681	1043780															7.53403	2211070
																12.7057	1064640															9.05523	1825610
																14.2432	1101700															10.5764	1629870
																15.7808	1144430															12.0976	1546260
																17.3183	1189420															13.6188	1518510
																18.8559	1235080															15.14	1515150
																20.3934	1280290															16.6612	1521910
																21.931	1324180															18.1824	1533410
																23.4685	1366020															19.7036	1547980
																25.0061	1405190															21.2248	1565180
																26.5436	1441180															22.746	1584900
																28.0812	1473540															24.2672	1607090
																29.6187	1501950															25.7884	1631630
																31.1563	1526140															27.3095	1658370
																32.6938	1545940															28.8307	1687100
																34.2314	1561270															30.3519	1717550
																35.7689	1572150															31.8731	1749390
																37.3065	1578670															33.3943	1782280
																38.844	1580990															34.9155	1815780
																40.3816	1579360															36.4367	1849480
																41.9191	1574070															37.9579	1882900
																43.4567	1565490															39.4791	1915560
																44.9942	1553990															41.0003	1946980
																46.5318	1540000															42.5215	1976670
																48.0693	1523940															44.0427	2004180
																49.6069	1506240															45.5639	2029070
																51.1444	1487300															47.0851	2050920
																52.682	1467520															48.6062	2069380
																54.2195	1447250															50.1274	2084130
																55.7571	1426790															51.6486	2094920
																57.2946	1406430															53.1698	2101540
																58.8322	1386360															54.691	2103880
																60.3697	1366750															56.2122	2101870
																61.9073	1347710															57.7334	2095490
																63.4448	1329300															59.2546	2084820
																64.9824	1311540															60.7758	2069980
																66.5199	1294390															62.297	2051160
																68.0575	1277790															63.8182	2028580
																69.595	1261660															65.3394	2002520
																71.1326	1245880															66.8606	1973310
																72.6701	1230330															68.3817	1941290
																74.2077	1214890															69.903	1906840
																75.7452	1199420															71.4241	1870340
																77.2828	1183810															72.9453	1832190
																78.8203	1167950															74.4665	1792780
																80.3579	1151750															75.9877	1752520
																81.8954	1135130															77.5089	1711770
																83.433	1118050															79.0301	1670890
																84.9705	1100480															80.5513	1630220
																86.5081	1082410															82.0725	1590060
																88.0456	1063850															83.5937	1550670
																89.5832	1044830															85.1149	1512310
																91.1207	1025400															86.6361	1475170
																92.6583	1005620															88.1573	1439410
																94.1958	985560															89.6784	1405180
																95.7334	965293															91.1997	1372550
																97.2709	944901															92.7208	1341590
																98.8085	924464															94.242	1312320
																100.346	904061															95.7632	1284750
																101.884	883767															97.2844	1258840
																103.421	863652															98.8056	1234540
																104.959	843776															100.327	1211790
																106.496	824196															101.848	1190490
																108.034	804956															103.369	1170540
																109.571	786094															104.89	1151840
																111.109	767641															106.412	1134250
																112.646	749619															107.933	1117680
																114.184	732043															109.454	1101990
																115.722	714924															110.975	1087060
																117.259	698269															112.496	1072780
																118.797	682077															114.018	1059050
																120.334	666351															115.539	1045750
																121.872	651087															117.06	1032790
																123.409	636282															118.581	1020090
																124.947	621934															120.102	1007570
																126.484	608038															121.624	995165
																128.022	594594															123.145	982812
																129.559	581600															124.666	970466
																131.097	569054															126.187	958087
																132.635	556956															127.708	945641
																134.172	545308															129.229	933105
																135.71	534109															130.751	920461
																137.247	523360															132.272	907697
																138.785	513062															133.793	894806
																140.322	503214															135.314	881787
																141.86	493813															136.835	868639
																143.397	484856															138.357	855367
																144.935	476337															139.878	841976
																146.473	468249															141.399	828474
																148.01	460582															142.92	814868
																149.548	453323															144.441	801167
																151.085	446457															145.963	787381
																152.623	439966															147.484	773516
																154.16	433831															149.005	759580
																155.698	428029															150.526	745581
																157.235	422536															152.047	731526
																158.773	417324															153.569	717418
																160.31	412367															155.09	703264
																161.848	407634															156.611	689067
																163.386	403095															158.132	674831
																164.923	398719															159.653	660558
																166.461	394474															161.175	646251
																167.998	390330															162.696	631913
																169.536	386255															164.217	617546
																171.073	382219															165.738	603154
																172.611	378193															167.259	588737
																174.148	374149															168.78	574302
																175.686	370061															170.302	559850
																177.224	365903															171.823	545388
																178.761	361653															173.344	530922
																180.299	357291															174.865	516456
																181.836	352799															176.386	502000
																183.374	348161															177.908	487562
																184.911	343363															179.429	473152
																186.449	338394															180.95	458779
																187.986	333247															182.471	444456
																189.524	327914															183.992	430194
																191.061	322394															185.514	416008
																192.599	316683															187.035	401910
																194.137	310784															188.556	387915
																195.674	304700															190.077	374038
																197.212	298435															191.598	360295
																198.749	291998															193.12	346700
																200.287	285396															194.641	333270
																201.824	278640															196.162	320019
																203.362	271742															197.683	306964
																204.899	264715															199.204	294119
																206.437	257573															200.726	281498
																207.975	250331															202.247	269117
																209.512	243005															203.768	256987
																211.05	235610															205.289	245122
																212.587	228164															206.81	233534
																214.125	220683															208.332	222233
																215.662	213185															209.853	211229
																217.2	205686															211.374	200532
																218.737	198203															212.895	190148
																220.275	190752															214.416	180084
																221.812	183349															215.937	170346
																223.35	176010															217.459	160939
																224.888	168750															218.98	151864
																226.425	161582															220.501	143125
																227.963	154520															222.022	134722
																229.5	147577															223.543	126656
																231.038	140765															225.065	118924
																232.575	134093															226.586	111524
																234.113	127573															228.107	104454
																235.65	121212															229.628	97710.1
																237.188	115019															231.149	91286.1
																238.726	109001															232.671	85177.1
																240.263	103163															234.192	79376.5
																241.801	97510.5															235.713	73877.4
																243.338	92047.7															237.234	68672.2
																244.876	86777.7															238.755	63752.7
																246.413	81702.7															240.277	59110.6
																247.951	76824															241.798	54736.7
																249.488	72142.3															243.319	50622
																251.026	67657.4															244.84	46757
																252.563	63368.4															246.361	43132.1
																254.101	59273.6															247.883	39737.4
																255.639	55371															249.404	36563.2
																257.176	51657.6															250.925	33599.5
																258.714	48130.2															252.446	30836.7
																260.251	44785															253.967	28264.8
																261.789	41617.7															255.488	25874.3
																263.326	38623.8															257.01	23655.7
																264.864	35798.3															258.531	21599.7
																266.401	33136.1															260.052	19697.1
																267.939	30631.8															261.573	17939.1
																269.477	28279.6															263.094	16317.1
																271.014	26073.8															264.616	14822.8
																272.552	24008.6															266.137	13448
																274.089	22078															267.658	12185.1
																275.627	20276.1															269.179	11026.7
																277.164	18596.8															270.7	9965.63
																278.702	17034.3															272.222	8995.11
																280.239	15582.6															273.743	8108.7
																281.777	14236															275.264	7300.27
																283.314	12988.7															276.785	6564.02
																284.852	11835.2															278.306	5894.45
																286.39	10770															279.828	5286.4
																287.927	9787.77															281.349	4734.99
																289.465	8883.51															282.87	4235.67
																291.002	8052.23															284.391	3784.14
																292.54	7289.17															285.912	3376.41
																294.077	6589.78															287.434	3008.75
																295.615	5949.69															288.955	2677.68
																297.152	5364.74															290.476	2379.99
																298.69	4830.96															291.997	2112.68
																300.228	4344.59															293.518	1872.99
																301.765	3902.07															295.04	1658.37
																303.303	3500.03															296.561	1466.45
																304.84	3135.3															298.082	1295.09
																306.378	2804.9															299.603	1142.28
																307.915	2506.03															301.124	1006.21
																309.453	2236.07															302.645	885.209
																310.99	1992.58															304.167	777.763
																312.528	1773.28															305.688	682.482
																314.065	1576.05															307.209	598.105
																315.603	1398.92															308.73	523.488
																317.141	1240.07															310.251	457.593
																318.678	1097.81															311.773	399.479
																320.216	970.605															313.294	348.298
																321.753	857.013															314.815	303.286
																323.291	755.724															316.336	263.752
																324.828	665.533															317.857	229.077
																326.366	585.338															319.379	198.705
																327.903	514.132															320.9	172.139
																329.441	450.996															322.421	148.934
																330.979	395.096															323.942	128.692
																332.516	345.67															325.463	111.058
																334.054	302.032															326.985	95.7178
																335.591	263.556															328.506	82.3906
																337.129	229.681															330.027	70.828
																338.666	199.898															331.548	60.8101
																340.204	173.748															333.069	52.1421
																341.741	150.822															334.591	44.6523
																343.279	130.749															336.112	38.1894
																344.816	113.2															337.633	32.62
																346.354	97.8769															339.154	27.8271
																347.892	84.5176															340.675	23.708
																349.429	72.886															342.196	20.1727
																350.967	62.7729															343.718	17.1426
																352.504	53.9922															345.239	14.5489
																354.042	46.3789															346.76	12.3319
																355.579	39.7869															348.281	10.4392
																357.117	34.0871															349.802	8.82576
																358.654	29.1657															351.324	7.45209
																360.192	24.9221															352.845	6.28415
																361.73	21.268															354.366	5.29246
																363.267	18.1259															355.887	4.45155
																364.805	15.4278															357.408	3.73945
																366.342	13.1141															358.93	3.13724
																367.88	11.1328															360.451	2.62863
																369.417	9.43844															361.972	2.19966
																370.955	7.99147															363.493	1.83832
																372.492	6.75747															365.014	1.53438
																374.03	5.70653															366.536	1.27904
																375.567	4.81272															368.057	1.06483
																377.105	4.0536															369.578	0.88536
																378.643	3.40973															371.099	0.73519
																380.18	2.86438															372.62	0.60971
																381.718	2.40311															374.142	0.505
																383.255	2.01347															375.663	0.41774
																384.793	1.6848															377.184	0.34511
																386.33	1.40793															378.705	0.28474
																387.868	1.17502															380.226	0.23463
																389.405	0.97936															381.748	0.19309
																390.943	0.8152															383.269	0.1587
																392.481	0.67768															384.79	0.13027
																394.018	0.56261															386.311	0.1068
																395.556	0.46647															387.832	0.08744
																397.093	0.38626															389.353	0.0715
																398.631	0.31941															390.875	0.05839
																400.168	0.26379															392.396	0.04762
																401.706	0.21757															393.917	0.03879
																403.243	0.17922															395.438	0.03156
																404.781	0.14743															396.959	0.02564
																406.318	0.12112															398.481	0.02081
																407.856	0.09937															400.002	0.01686
																409.394	0.08143															401.523	0.01365
																410.931	0.06663															403.044	0.01103
																412.469	0.05446															404.565	0.0089
																414.006	0.04445															406.087	0.00718
																415.544	0.03623															407.608	0.00578
																417.081	0.02949															409.129	0.00465
																418.619	0.02398															410.65	0.00373
																420.156	0.01947															412.171	0.00299
																421.694	0.01578															413.693	0.0024
																423.231	0.01278															415.214	0.00192
																424.769	0.01034															416.735	0.00153
																426.307	0.00835															418.256	0.00122
																427.844	0.00673															419.777	0.000975348
																429.382	0.00542															421.299	0.000776338
																430.919	0.00436															422.82	0.000617141
																432.457	0.00351															424.341	0.000489961
																433.994	0.00281															425.862	0.000388491
																435.532	0.00225															427.383	0.00030764
																437.069	0.0018															428.904	0.000243303
																438.607	0.00144															430.426	0.000192174
																440.145	0.00115															431.947	0.000151595
																441.682	0.000917527															433.468	0.000119431
																443.22	0.000730445															434.989	9.39711e-05
																444.757	0.000580747															436.51	7.38436e-05
																446.295	0.000461123															438.032	5.79527e-05
																447.832	0.00036566															439.553	4.54232e-05
																449.37	0.00028958															441.074	3.55569e-05
																450.907	0.000229029															442.595	2.7798e-05
																452.445	0.000180902															444.116	2.17043e-05
																453.983	0.000142701															445.638	1.69247e-05
																455.52	0.000112419															447.159	1.31807e-05
																457.058	8.84474e-05															448.68	1.02518e-05
																458.595	6.94961e-05															450.201	7.96345e-06
																460.133	5.45339e-05															451.722	6.17799e-06
																461.67	4.27369e-05															453.244	4.78669e-06
																463.208	3.3448e-05															454.765	3.70396e-06
																464.745	2.61438e-05															456.286	2.86247e-06
																466.283	2.04079e-05															457.807	2.20931e-06
																467.82	1.59095e-05															459.328	1.70301e-06
																469.358	1.23865e-05															460.85	1.31105e-06
																470.896	9.63092e-06															462.371	1.00801e-06
																472.433	7.47858e-06															463.892	7.74018e-07
																473.971	5.79964e-06															465.413	5.93583e-07
																475.508	4.49173e-06															466.934	4.54626e-07
																477.046	3.47422e-06															468.456	3.47752e-07
																478.583	2.68369e-06															469.977	2.65661e-07
																480.121	2.07032e-06															471.498	2.02689e-07
																481.658	1.59504e-06															473.019	1.54445e-07
																483.196	1.22726e-06															474.54	1.17533e-07
																484.733	9.43051e-07															476.061	8.93284e-08
																486.271	7.23707e-07															477.583	6.7805e-08
																487.809	5.54652e-07															479.104	5.14016e-08
																489.346	4.24531e-07															480.625	3.89165e-08
																490.884	3.24511e-07															482.146	2.94262e-08
																492.421	2.47731e-07															483.667	2.22217e-08
																493.959	1.88869e-07															485.189	1.67596e-08
																495.496	1.43804e-07															486.71	1.26238e-08
																497.034	1.09349e-07															488.231	9.49648e-09
																498.571	8.304e-08															489.752	7.13471e-09
																500.109	6.29783e-08															491.273	5.35344e-09
																																492.795	4.01174e-09
																																494.316	3.00244e-09
																																495.837	2.24419e-09
																																497.358	1.67528e-09
																																498.879	1.24898e-09
																																500.401	9.29972e-10
																																501.922	6.91553e-10
[truncated: 111 more columns]

## Sheet: Figure 5
Figure 5a					Figure 5b							Figure 5c										Figure 5d							Figure 5e
	pristine	cha 4.7V	dis 2.2V			pristine	cha 4.7V	dis 2.2V	Ru foil	RuO2		pristine			cha 4.7V			dis 2.2V				pristine		cha 4.7V		dis 2.2V			pristine			half of charge			end of charge
Energy/eV	Normalized Intensity	Normalized Intensity	Normalized Intensity		Energy/eV	Normalized Intensity	Normalized Intensity	Normalized Intensity	Normalized Intensity	Normalized Intensity		0	1e-19	0	0	1e-19	0	0	1e-19	0		Energy/eV	Normalized Intensity	Energy/eV	Normalized Intensity	Energy/eV	Normalized Intensity
21787.1	0.01494	0.01552	0.01437		0	0.05484	0.05992	0.04917	0.0236	0.1036		0.05	1e-19	0	0.05	1e-19	0	0.05	1e-19	0		509.998	11580	510	52825	510.002	50285		Energy1	TDOS_UP1	TDOS_DOWN1	Energy2	TDOS_UP2	TDOS_DOWN2	#Energy	up	dw
21787.4	0.01476	0.01577	0.0143		0.03068	0.0603	0.06782	0.0558	0.02343	0.10606		0.1	1e-19	0	0.1	1e-19	0	0.1	1e-19	0		510.101	11515	510.101	53410	510.1	51108		-47.6912	0	0	-48.4059	0	0	-47.7191	0	0
21787.8	0.01472	0.01578	0.01419		0.06136	0.07189	0.08345	0.06905	0.02306	0.11175		0.15	1e-19	0	0.15	1e-19	0	0.15	1e-19	0		510.203	11485	510.202	53796	510.199	51270		-47.4868	0	0	-48.2011	0	0	-47.5165	0	0
21788.2	0.01468	0.0156	0.01408		0.09204	0.08229	0.09575	0.07986	0.02279	0.11735		0.2	1e-19	0	0.2	1e-19	0	0.2	1e-19	0		510.301	11432	510.3	54040	510.299	51438		-47.2823	0	0	-47.9962	0	0	-47.3138	0	0
21788.5	0.01465	0.01548	0.01414		0.12272	0.08754	0.09961	0.08414	0.02292	0.12066		0.25	1e-19	0	0.25	1e-19	0	0.25	1e-19	0		510.392	11438.5	510.404	54145	510.399	51435		-47.0778	0	0	-47.7914	0	0	-47.1111	0	0
21788.9	0.01469	0.01566	0.01398		0.1534	0.08728	0.0953	0.0821	0.02351	0.12188		0.3	1e-19	0	0.3	1e-19	0	0.3	1e-19	0		510.5	11427.5	510.5	54210	510.501	51473		-46.8734	0	0	-47.5865	0	0	-46.9084	0	0
21789.2	0.01438	0.01566	0.01419		0.18408	0.08421	0.088	0.07783	0.02434	0.12313		0.35	1e-19	0	0.35	1e-19	0	0.35	1e-19	0		510.6	11444.5	510.602	54516	510.602	51505		-46.6689	0	0	-47.3817	0	0	-46.7058	0	0
21789.6	0.01466	0.01557	0.01416		0.21476	0.0832	0.0862	0.07771	0.02505	0.12658		0.4	1e-19	0	0.4	1e-19	0	0.4	1e-19	0		510.701	11421	510.697	54543	510.7	51540		-46.4644	0	0	-47.1769	0	0	-46.5031	0	0
21789.9	0.01459	0.01553	0.01418		0.24544	0.08797	0.09458	0.08524	0.02535	0.13237		0.45	1e-19	0	0.45	1e-19	0	0.45	1e-19	0		510.795	11431	510.801	54494	510.8	51563		-46.26	0	0	-46.972	0	0	-46.3004	0	0
21790.2	0.01452	0.01541	0.01414		0.27612	0.09758	0.10838	0.09711	0.02519	0.13828		0.5	1e-19	0	0.5	1e-19	0	0.5	1e-19	0		510.9	11503.5	510.896	54877	510.901	51467		-46.0555	0	0	-46.7672	0	0	-46.0978	0	0
21790.6	0.01424	0.01539	0.01404		0.3068	0.10762	0.11953	0.10736	0.02474	0.14174		0.55	1e-19	0	0.55	1e-19	0	0.55	1e-19	0		511.002	11462	511.005	54910	510.998	51608		-45.851	0	0	-46.5624	0	0	-45.8951	0	0
21790.9	0.01441	0.01549	0.0141		0.33748	0.11417	0.12318	0.11218	0.02433	0.14201		0.6	1e-19	0	0.6	1e-19	0	0.6	1e-19	0		511.099	11479.5	511.099	54812	511.1	51565		-45.6466	0	0	-46.3575	0	0	-45.6924	0	0
21791.3	0.01438	0.01556	0.01411		0.36816	0.11601	0.11951	0.11163	0.0243	0.14142		0.65	1e-19	0	0.65	1e-19	0	0.65	1e-19	0		511.201	11529	511.202	55034	511.199	51519		-45.4421	0	0	-46.1527	0	0	-45.4898	0	0
21791.6	0.0142	0.01547	0.01377		0.39884	0.11532	0.11404	0.10998	0.02477	0.14464		0.7	1e-19	0	0.7	1e-19	0	0.7	1e-19	0		511.3	11496.5	511.302	55016	511.299	51575		-45.2376	0	0	-45.9478	0	0	-45.2871	0	0
21791.9	0.01412	0.01543	0.01419		0.42951	0.11713	0.11563	0.11388	0.02563	0.15529		0.75	1e-19	0	0.75	1e-19	0	0.75	1e-19	0		511.396	11511	511.402	54936	511.399	51473		-45.0332	0	0	-45.743	0	0	-45.0844	0	0
21792.3	0.01403	0.01509	0.01382		0.46019	0.12622	0.12878	0.12699	0.02667	0.17234		0.8	1e-19	0	0.8	1e-19	0	0.8	1e-19	0		511.506	11547	511.501	55165	511.5	51498		-44.8287	0	0	-45.5382	0	0	-44.8817	0	0
21792.6	0.01417	0.01506	0.01362		0.49087	0.14302	0.14873	0.14644	0.02765	0.19097		0.85	1e-19	0	0.85	1e-19	0	0.85	1e-19	0		511.601	11521.5	511.599	55126	511.599	51515		-44.6243	0	0	-45.3333	0	0	-44.6791	0	0
21792.9	0.01407	0.01516	0.01373		0.52155	0.16374	0.16778	0.16663	0.02837	0.20638		0.9	1e-19	0	0.9	1e-19	0	0.9	1e-19	0		511.699	11546.5	511.701	55049	511.7	51471		-44.4198	0	0	-45.1285	0	0	-44.4764	0	0
21793.3	0.01418	0.01513	0.01371		0.55223	0.18435	0.18242	0.18444	0.02861	0.2168		0.95	1e-19	0	0.95	1e-19	0	0.95	1e-19	0		511.797	11585.5	511.8	55225	511.8	51481		-44.2153	0	0	-44.9236	0	0	-44.2737	0	-0.5972
21793.6	0.01413	0.0151	0.01365		0.58291	0.20357	0.19606	0.20156	0.02818	0.22486		1	1e-19	0	1	1e-19	0	1	1e-19	0		511.901	11539.5	511.903	55245	511.901	51410		-44.0109	0	0	-44.7188	0	0	-44.0711	0	-0.3371
21793.9	0.01439	0.0151	0.01362		0.61359	0.22362	0.21807	0.22396	0.02704	0.23682		1.05	1e-19	0	1.05	1e-19	0	1.05	1e-19	0		512	11551	512	55152	511.999	51518		-43.8064	0	0	-44.514	0	0	-43.8684	0	0
21794.2	0.01408	0.01512	0.01354		0.64427	0.24887	0.25675	0.2577	0.02555	0.25877		1.1	1e-19	0	1.1	1e-19	0	1.1	1e-19	0		512.102	11586	512.1	55271	512.098	51479		-43.6019	0	0	-44.3091	0	0	-43.6657	0	0
21794.4	0.01425	0.01528	0.01357		0.67495	0.2825	0.31145	0.30346	0.02469	0.29158		1.15	1e-19	0	1.15	1e-19	0	1.15	1e-19	0		512.2	11565.5	512.2	55314	512.192	51433		-43.3975	0	0	-44.1043	0	0	-43.4631	0	0
21794.7	0.01425	0.01503	0.01339		0.70563	0.32367	0.37313	0.35523	0.02568	0.33		1.2	1e-19	0	1.2	1e-19	0	1.2	1e-19	0		512.3	11539.5	512.298	55240	512.3	51453		-43.193	0	0	-43.8995	0	0	-43.2604	0	0
21795	0.01424	0.01503	0.01354		0.73631	0.36758	0.43025	0.40357	0.02892	0.36629		1.25	1e-19	0	1.25	1e-19	0	1.25	1e-19	0		512.4	11593.5	512.401	55319	512.408	51359		-42.9885	0	0	-43.6946	0	0	-43.0577	0	0
21795.3	0.01432	0.01511	0.01362		0.76699	0.40799	0.47308	0.43932	0.03344	0.39427		1.3	1e-19	0	1.3	1e-19	0	1.3	1e-19	0		512.502	11575.5	512.5	55366	512.508	51455		-42.7841	0	0	-43.4898	0	0	-42.855	0	0
21795.5	0.01369	0.01509	0.0138		0.79767	0.44008	0.49632	0.45644	0.03799	0.41185		1.35	1e-19	0	1.35	1e-19	0	1.35	1e-19	0		512.606	11543.5	512.6	55306	512.6	51413		-42.5796	0	-0.1485	-43.2849	0	-1.0815	-42.6524	0	0
21795.8	0.01438	0.01506	0.01362		0.82835	0.46267	0.50105	0.45441	0.04218	0.42239		1.4	1e-19	0	1.4	1e-19	0	1.4	1e-19	0		512.697	11603.5	512.703	55441	512.7	51429		-42.3752	0	0	-43.0801	0	0	-42.4497	0	0
21796.1	0.01395	0.01496	0.01358		0.85903	0.47958	0.49613	0.44056	0.04721	0.43445		1.45	1e-19	0	1.45	1e-19	0	1.45	1e-19	0		512.799	11596.5	512.8	55437	512.807	51364		-42.1707	0	0	-42.8753	0	0	-42.247	0	0
21796.4	0.01415	0.01497	0.01342		0.88971	0.49921	0.49727	0.43133	0.05555	0.45882		1.5	1e-19	0	1.5	1e-19	0	1.5	1e-19	0		512.9	11543	512.9	55359	512.899	51366		-41.9662	0	0	-42.6704	0	0	-42.0444	0	0
21796.7	0.01397	0.01496	0.01325		0.92039	0.53122	0.52066	0.44745	0.06903	0.50261		1.55	1e-19	0	1.55	1e-19	0	1.55	1e-19	0		513	11620	513	55505	512.998	51469		-41.7618	0	0	-42.4656	0	0	-41.8417	0	0
21797	0.01365	0.01486	0.01365		0.95107	0.58074	0.57217	0.49978	0.08692	0.56528		1.6	1e-19	0	1.6	1e-19	0	1.6	1e-19	0		513.099	11612	513.101	55428	513.1	51348		-41.5573	0	0	-42.2607	0	0	-41.639	0	0
21797.3	0.01396	0.01467	0.01351		0.98175	0.64495	0.64357	0.58022	0.10627	0.64032		1.65	1e-19	0	1.65	1e-19	0	1.65	1e-19	0		513.198	11567.5	513.201	55384	513.202	51409		-41.3528	0	0	-42.0559	0	0	-41.4364	0	0
21797.6	0.0139	0.01461	0.01306		1.01243	0.71493	0.71994	0.67038	0.12305	0.72011		1.7	1e-19	0	1.7	1e-19	0	1.7	1e-19	0		513.3	11611	513.302	55521	513.299	51407		-41.1484	0	0	-41.8511	0	0	-41.2337	0	0
21797.9	0.01375	0.01469	0.01319		1.04311	0.78057	0.78835	0.7533	0.13301	0.79932		1.75	1e-19	0	1.75	1e-19	0	1.75	1e-19	0		513.4	11594	513.4	55414	513.402	51325		-40.9439	0	0	-41.6462	0	0	-41.031	0	0
21798.2	0.01378	0.01473	0.01361		1.07379	0.83472	0.8421	0.81837	0.13237	0.87585		1.8	1e-19	0	1.8	1e-19	0	1.8	1e-19	0		513.499	11568	513.5	55370	513.5	51321		-40.7394	0	0	-41.4414	0	0	-40.8283	0	0
21798.5	0.01364	0.01473	0.01346		1.10447	0.87541	0.8816	0.86273	0.11837	0.95006		1.85	1e-19	0	1.85	1e-19	0	1.85	1e-19	0		513.601	11610	513.601	55539	513.599	51255		-40.535	0	0	-41.2366	0	0	-40.6257	0	0
21798.8	0.01364	0.0147	0.01317		1.13515	0.90647	0.9131	0.89103	0.08984	1.02327		1.9	1e-19	0	1.9	1e-19	0	1.9	1e-19	0		513.7	11592.5	513.703	55411	513.705	51329		-40.3305	0	0	-41.0317	0	0	-40.423	0	0
21799.1	0.01337	0.01467	0.01302		1.16583	0.93618	0.9456	0.91389	0.04774	1.09632		1.95	1e-19	0	1.95	1e-19	0	1.95	1e-19	0		513.8	11576.5	513.801	55371	513.801	51251		-40.126	0	0	-40.8269	0	0	-40.2203	0	0
21799.5	0.01392	0.01436	0.01313		1.1965	0.9739	0.98645	0.94392	0.0086	1.1691		2	1e-19	0	2	1e-19	0	2	1e-19	0		513.902	11606.5	513.9	55549	513.902	51287		-39.9216	0	0	-40.622	0	0	-40.0177	0	0
21799.8	0.0135	0.01424	0.01341		1.22718	1.02573	1.03789	0.99018	0.06497	1.24135		2.05	1e-19	0	2.05	1e-19	0	2.05	1e-19	0		514	11616	514.001	55476	514	51316		-39.7171	0	0	-40.4172	0	0	-39.815	0	0
21800.1	0.01378	0.01428	0.01308		1.25786	1.09184	1.09671	1.05413	0.12308	1.31398		2.1	1e-19	0	2.1	1e-19	0	2.1	1e-19	0		514.103	11581	514.097	55424	514.098	51187		-39.5127	0	0	-40.2124	0	0	-39.6123	0	0
21800.4	0.01335	0.01445	0.01317		1.28854	1.16736	1.15697	1.13017	0.17346	1.3901		2.15	1e-19	0	2.15	1e-19	0	2.15	1e-19	0		514.201	11583.5	514.198	55565	514.198	51283		-39.3082	0	0	-40.0075	0	0	-39.4097	0	0
21800.8	0.01333	0.01434	0.01342		1.31922	1.24575	1.21355	1.21002	0.20911	1.47453		2.2	1e-19	0	2.2	1e-19	0	2.2	1e-19	0		514.299	11614.5	514.302	55482	514.299	51278		-39.1037	0	0	-39.8027	0	0	-39.207	0	0
21801.2	0.01356	0.01456	0.01305		1.3499	1.32216	1.26411	1.28725	0.22444	1.57162		2.25	1e-19	0	2.25	1e-19	0	2.25	1e-19	0		514.404	11591.5	514.402	55418	514.393	51218		-38.8993	0	0	-39.5978	0	0	-39.0043	0	0
21801.5	0.01364	0.01453	0.01293		1.38058	1.39479	1.30883	1.35936	0.21632	1.68206		2.3	1e-19	0	2.3	1e-19	0	2.3	1e-19	0		514.498	11599	514.5	55602	514.498	51280		-38.6948	0	0	-39.393	0	0	-38.8016	0	0
21801.9	0.01325	0.01447	0.01278		1.41126	1.46398	1.34836	1.42715	0.18519	1.80063		2.35	1e-19	0	2.35	1e-19	0	2.35	1e-19	0		514.606	11605	514.599	55568	514.601	51209		-38.4903	0	0	-39.1882	0	0	-38.599	0	0
21802.3	0.01365	0.01446	0.01301		1.44194	1.52978	1.38127	1.49213	0.13684	1.91603		2.4	1e-19	0	2.4	1e-19	0	2.4	1e-19	0		514.705	11600	514.702	55431	514.699	51274		-38.2859	0	0	-38.9833	0	0	-38.3963	0	0
21802.8	0.01357	0.01435	0.01316		1.47262	1.5894	1.40257	1.55337	0.08992	2.01296		2.45	1e-19	0	2.45	1e-19	0	2.45	1e-19	0		514.799	11623	514.802	55632	514.799	51224		-38.0814	0	0	-38.7785	0	0	-38.1936	0	0
21803.1	0.01369	0.01426	0.01296		1.5033	1.63605	1.4043	1.60563	0.09303	2.07509		2.5	1e-19	0	2.5	1e-19	0	2.5	1e-19	0		514.901	11604.5	514.903	55575	514.903	51278		-37.8769	0	0	-38.5737	0	0	-37.991	0	0
21803.5	0.01356	0.01439	0.01302		1.53398	1.65983	1.37783	1.63969	0.14674	2.08812		2.55	1e-19	0	2.55	1e-19	0	2.55	1e-19	0		515	11600.5	515	55432	515.003	51249		-37.6725	0	0	-38.3688	0	0	-37.7883	0	0
21803.9	0.01296	0.0143	0.01283		1.56466	1.65022	1.31683	1.64461	0.2041	2.04201		2.6	1e-19	0	2.6	1e-19	0	2.6	1e-19	0		515.092	11661.5	515.1	55611	515.1	51185		-37.468	0	0	-38.164	0	0	-37.5856	0	0
21804.3	0.01359	0.01438	0.01271		1.59534	1.59901	1.21974	1.6108	0.24521	1.9325		2.65	1e-19	0	2.65	1e-19	0	2.65	1e-19	0		515.203	11639.5	515.202	55575	515.201	51297		-37.2636	0	0	-37.9591	0	0	-37.383	0	0
21804.7	0.01339	0.01421	0.01306		1.62602	1.50276	1.09134	1.53276	0.26269	1.76162		2.7	1e-19	0	2.7	1e-19	0	2.7	1e-19	0		515.298	11653	515.304	55433	515.302	51195		-37.0591	0	0	-37.7543	0	0	-37.1803	0	0
21805	0.0132	0.01433	0.01266		1.6567	1.36422	0.943	1.41073	0.25725	1.53752		2.75	1e-19	0	2.75	1e-19	0	2.75	1e-19	0		515.403	11647	515.4	55639	515.403	51169		-36.8546	0	0	-37.5495	0	0	-36.9776	0	0
21805.4	0.01297	0.01422	0.01281		1.68738	1.19249	0.79159	1.25126	0.23966	1.27359		2.8	1e-19	0	2.8	1e-19	0	2.8	1e-19	0		515.502	11626.5	515.501	55599	515.502	51205		-36.6502	0	0	-37.3446	0	0	-36.7749	0	0
21805.8	0.01324	0.01395	0.01258		1.71806	1.0021	0.65625	1.06661	0.23304	0.98716		2.85	1e-19	0	2.85	1e-19	0	2.85	1e-19	0		515.599	11662.5	515.6	55480	515.601	51180		-36.4457	0	0	-37.1398	0	0	-36.5723	0	0
21806.1	0.01307	0.01394	0.01261		1.74874	0.81082	0.55145	0.87315	0.26124	0.69804		2.9	1e-19	0	2.9	1e-19	0	2.9	1e-19	0		515.699	11647	515.702	55684	515.703	51133		-36.2412	0	0	-36.935	0	0	-36.3696	0	0
21806.5	0.01318	0.01404	0.01279		1.77942	0.63621	0.47709	0.68883	0.32262	0.42818		2.95	1e-19	0	2.95	1e-19	0	2.95	1e-19	0		515.8	11631.5	515.801	55581	515.802	51124		-36.0368	0	0	-36.7301	0	0	-36.1669	0	0
21806.9	0.01316	0.01422	0.01262		1.8101	0.49034	0.41527	0.52935	0.39539	0.2094		3	1e-19	0	3	1e-19	0	3	1e-19	0		515.901	11653	515.901	55458	515.899	51237		-35.8323	0	0	-36.5253	0	0	-35.9643	0	0
21807.3	0.01331	0.014	0.01267		1.84078	0.37355	0.34143	0.40255	0.45919	0.14427		3.05	1e-19	0	3.05	1e-19	0	3.05	1e-19	0		516.004	11654.5	515.998	55625	516	51099		-35.6278	0	0	-36.3204	0	0	-35.7616	0	0
21807.7	0.01297	0.01402	0.01244		1.87146	0.27233	0.23801	0.30296	0.50139	0.23656		3.1	1e-19	0	3.1	1e-19	0	3.1	1e-19	0		516.103	11638.5	516.103	55601	516.099	51199		-35.4234	0	0	-36.1156	0	0	-35.5589	0	0
21808.1	0.01352	0.01399	0.01235		1.90214	0.16702	0.09947	0.21322	0.51765	0.31458		3.15	1e-19	0	3.15	1e-19	0	3.15	1e-19	0		516.199	11649.5	516.198	55553	516.199	51195		-35.2189	0	0	-35.9108	0	0	-35.3563	0	0
21808.4	0.0129	0.01395	0.01278		1.93282	0.04414	0.0711	0.11561	0.51244	0.34555		3.2	1e-19	0	3.2	1e-19	0	3.2	1e-19	0		516.298	11677	516.301	55633	516.301	51087		-35.0145	0	0	-35.7059	0	0	-35.1536	0	0
21808.8	0.01313	0.01393	0.01244		1.9635	0.10266	0.25828	0.03307	0.49922	0.33113		3.25	1e-19	0	3.25	1e-19	0	3.25	1e-19	0		516.398	11640	516.395	55563	516.402	51117		-34.81	0	0	-35.5011	0	0	-34.9509	0	0
21809.2	0.01281	0.01385	0.01255		1.99418	0.26208	0.44783	0.14896	0.49776	0.28183		3.3	1e-19	0	3.3	1e-19	0	3.3	1e-19	0		516.503	11673	516.5	55469	516.496	51081		-34.6055	0	0	-35.2962	0	0	-34.7482	0	0
21809.6	0.01285	0.01396	0.01264		2.02485	0.42326	0.62178	0.29447	0.52518	0.2137		3.35	1e-19	0	3.35	1e-19	0	3.35	1e-19	0		516.599	11679.5	516.61	55592	516.602	51183		-34.4011	0	0	-35.0914	0	0	-34.5456	0	0
21809.9	0.01307	0.01395	0.01209		2.05553	0.57044	0.76392	0.43796	0.58589	0.1496		3.4	1e-19	0	3.4	1e-19	0	3.4	1e-19	0		516.703	11654.5	516.701	55550	516.699	51238		-34.1966	0	0	-34.8866	0	0	-34.3429	0	0
21810.3	0.01313	0.01389	0.01241		2.08621	0.68866	0.86164	0.56466	0.67357	0.12068		3.45	1e-19	0	3.45	1e-19	0	3.45	1e-19	0		516.799	11673	516.801	55443	516.794	51220		-33.9921	0	0	-34.6817	0	0	-34.1402	0	0
21810.6	0.01305	0.01373	0.01229		2.11689	0.76611	0.90742	0.66196	0.78248	0.13373		3.5	1e-19	0	3.5	1e-19	0	3.5	1e-19	0		516.892	11666.5	516.9	55519	516.902	51231		-33.7877	0	0	-34.4769	0	0	-33.9376	0	0
21811	0.01295	0.01373	0.01227		2.14757	0.79571	0.89954	0.72071	0.91402	0.15218		3.55	1e-19	0	3.55	1e-19	0	3.55	1e-19	0		517.002	11670.5	517	55527	517.002	51098		-33.5832	0	0	-34.2721	0	0	-33.7349	0	0
21811.3	0.01264	0.01369	0.0125		2.17825	0.77601	0.84206	0.73615	1.07478	0.15046		3.6	1e-19	0	3.6	1e-19	0	3.6	1e-19	0		517.099	11650	517.1	55461	517.1	51243		-33.3787	0	0	-34.0672	0	0	-33.5322	0	0
21811.6	0.01275	0.0136	0.01225		2.20893	0.71109	0.74413	0.70823	1.26956	0.12107		3.65	1e-19	0	3.65	1e-19	0	3.65	1e-19	0		517.199	11671.5	517.201	55556	517.204	51217		-33.1743	0	0	-33.8624	0	0	-33.3296	0	0
21812	0.01294	0.01358	0.01223		2.23961	0.60984	0.61873	0.64125	1.4951	0.06569		3.7	1e-19	0	3.7	1e-19	0	3.7	1e-19	0		517.302	11683.5	517.304	55520	517.302	51170		-32.9698	0	0	-33.6575	0	0	-33.1269	0	0
21812.3	0.01294	0.01363	0.01224		2.27029	0.48468	0.48126	0.54295	1.73813	0.00872		3.75	1e-19	0	3.75	1e-19	0	3.75	1e-19	0		517.4	11647	517.399	55438	517.397	51211		-32.7653	0	0	-33.4527	0	0	-32.9242	0	0
21812.7	0.0127	0.01352	0.01221		2.30097	0.35026	0.34836	0.42336	1.97771	0.09185		3.8	1e-19	0	3.8	1e-19	0	3.8	1e-19	0		517.501	11697	517.498	55569	517.503	51174		-32.5609	0	0	-33.2479	0	0	-32.7216	0	0
21813	0.01249	0.01357	0.01226		2.33165	0.22354	0.23791	0.29367	2.18933	0.1725		3.85	1e-19	0	3.85	1e-19	0	3.85	1e-19	0		517.603	11681.5	517.604	55673	517.594	51128		-32.3564	0	0	-33.043	0	0	-32.5189	0	0
21813.4	0.01262	0.01365	0.01244		2.36233	0.13194	0.17002	0.16685	2.34914	0.2406		3.9	1e-19	0	3.9	1e-19	0	3.9	1e-19	0		517.699	11659	517.702	55579	517.701	51134		-32.152	0	0	-32.8382	0	0	-32.3162	0	0
21813.7	0.01257	0.01365	0.01197		2.39301	0.12625	0.15547	0.07662	2.43751	0.29018		3.95	1e-19	0	3.95	1e-19	0	3.95	1e-19	0		517.803	11690	517.798	55711	517.797	51173		-31.9475	0	0	-32.6333	0	0	-32.1135	0	0
21814.1	0.01224	0.01352	0.0123		2.42369	0.18339	0.17302	0.12159	2.44168	0.32276		4	1e-19	0	4	1e-19	0	4	1e-19	0		517.901	11669.5	517.899	55691	517.9	51066		-31.743	0	0	-32.4285	0	0	-31.9109	0	0
21814.4	0.01291	0.01347	0.01238		2.45437	0.24771	0.19931	0.21361	2.35747	0.35087		4.05	1e-19	0	4.05	1e-19	0	4.05	1e-19	0		517.998	11684.5	518.001	55647	518.001	51177		-31.5386	0	0	-32.2237	0	0	-31.7082	0	0
21814.7	0.01266	0.01345	0.01238		2.48505	0.30862	0.23106	0.29904	2.18974	0.39696		4.1	1e-19	0	4.1	1e-19	0	4.1	1e-19	0		518.102	11682.5	518.099	55764	518.102	51157		-31.3341	0	0	-32.0188	0	0	-31.5055	0	0
21815	0.01253	0.01336	0.01193		2.51573	0.36813	0.27262	0.37271	1.95187	0.4805		4.15	1e-19	0	4.15	1e-19	0	4.15	1e-19	0		518.2	11713	518.2	55683	518.201	51150		-31.1296	0	0	-31.814	0	0	-31.3029	0	0
21815.3	0.01262	0.01331	0.01205		2.54641	0.42827	0.32476	0.43438	1.66426	0.60295		4.2	1e-19	0	4.2	1e-19	0	4.2	1e-19	0		518.3	11703	518.302	55584	518.295	51105		-30.9252	0	0	-31.6092	0	0	-31.1002	0	0
21815.6	0.013	0.01328	0.01179		2.57709	0.48781	0.3824	0.48428	1.35213	0.75002		4.25	1e-19	0	4.25	1e-19	0	4.25	1e-19	0		518.398	11686	518.402	55710	518.4	51055		-30.7207	0	0	-31.4043	0	0	-30.8975	0	0
21815.9	0.01233	0.01332	0.01182		2.60777	0.54268	0.43762	0.52217	1.04321	0.9019		4.3	1e-19	0	4.3	1e-19	0	4.3	1e-19	0		518.501	11701	518.5	55635	518.498	51069		-30.5162	0	0	-31.1995	0	0	-30.6949	0	0
21816.2	0.01227	0.01333	0.01207		2.63845	0.58759	0.48273	0.54742	0.76567	1.03897		4.35	1e-19	0	4.35	1e-19	0	4.35	1e-19	0		518.595	11690.5	518.602	55526	518.602	50989		-30.3118	0	0	-30.9946	0	0	-30.4922	0	0
21816.5	0.01263	0.01332	0.0116		2.66913	0.61773	0.51183	0.55928	0.54647	1.14391		4.4	1e-19	0	4.4	1e-19	0	4.4	1e-19	0		518.699	11686.5	518.701	55617	518.702	51148		-30.1073	0	0	-30.7898	0	0	-30.2895	0	0
21816.7	0.01211	0.01324	0.01191		2.69981	0.62975	0.52151	0.55736	0.40637	1.20274		4.45	1e-19	0	4.45	1e-19	0	4.45	1e-19	0		518.801	11683.5	518.803	55594	518.803	51093		-29.9029	0	0	-30.585	0	0	-30.0868	0	0
21817	0.01182	0.0131	0.01174		2.73049	0.62224	0.51086	0.54189	0.34214	1.20544		4.5	1e-19	0	4.5	1e-19	0	4.5	1e-19	0		518.899	11731	518.901	55566	518.902	51065		-29.6984	0	0	-30.3801	0	0	-29.8842	0	0
21817.3	0.01247	0.01297	0.01191		2.76117	0.59563	0.48128	0.51384	0.31586	1.14652		4.55	1e-19	0	4.55	1e-19	0	4.55	1e-19	0		519	11684	519.002	55695	519.001	51081		-29.4939	0	0	-30.1753	0	0	-29.6815	0	0
21817.6	0.01213	0.01317	0.01207		2.79184	0.55202	0.43614	0.47483	0.2882	1.02526		4.6	1e-19	0	4.6	1e-19	0	4.6	1e-19	0		519.102	11711.5	519.104	55588	519.098	51074		-29.2895	0	0	-29.9704	0	0	-29.4788	0	0
21817.9	0.0122	0.01312	0.01177		2.82252	0.49472	0.38015	0.42704	0.24338	0.84622		4.65	1e-19	0	4.65	1e-19	0	4.65	1e-19	0		519.198	11717.5	519.2	55536	519.201	51035		-29.085	0	0	-29.7656	0	0	-29.2762	0	0
21818.2	0.01226	0.01313	0.01135		2.8532	0.42789	0.31884	0.37297	0.18353	0.62123		4.7	1e-19	0	4.7	1e-19	0	4.7	1e-19	0		519.302	11700	519.303	55689	519.299	51017		-28.8805	0	0	-29.5608	0	0	-29.0735	0	0
21818.5	0.0123	0.01289	0.01172		2.88388	0.35608	0.25783	0.31534	0.11998	0.38226		4.75	1e-19	0	4.75	1e-19	0	4.75	1e-19	0		519.401	11741.5	519.399	55565	519.403	51094		-28.6761	0	0	-29.3559	0	0	-28.8708	0	0
21818.8	0.01234	0.01283	0.01173		2.91456	0.28384	0.20215	0.2569	0.0724	0.27141		4.8	1e-19	0	4.8	1e-19	0	4.8	1e-19	0		519.502	11725.5	519.5	55539	519.506	51000		-28.4716	0	0	-29.1511	0	0	-28.6682	0	0
21819.1	0.01195	0.01297	0.01182		2.94524	0.2153	0.15537	0.20026	0.06759	0.4702		4.85	1e-19	0	4.85	1e-19	0	4.85	1e-19	0		519.597	11743	519.593	55698	519.601	51056		-28.2671	0	0	-28.9463	0	0	-28.4655	0	0
21819.4	0.01225	0.01299	0.01172		2.97592	0.15381	0.11881	0.14784	0.08746	0.7777		4.9	1e-19	0	4.9	1e-19	0	4.9	1e-19	0		519.7	11711	519.703	55520	519.699	51069		-28.0627	0	0	-28.7414	0	0	-28.2628	0	0
21819.7	0.01216	0.01286	0.01149		3.0066	0.10158	0.09105	0.1018	0.10068	1.09558		4.95	1e-19	0	4.95	1e-19	0	4.95	1e-19	0		519.799	11722.5	519.799	55476	519.803	50985		-27.8582	0	0	-28.5366	0	0	-28.0601	0	0
21820	0.01235	0.01286	0.01154		3.03728	0.05952	0.06881	0.06447	0.10096	1.39466		5	1e-19	0	5	1e-19	0	5	1e-19	0		519.899	11738	519.905	55639	519.899	51073		-27.6537	0	0	-28.3317	0	0	-27.8575	0	0
21820.3	0.01204	0.01291	0.01156		3.06796	0.02759	0.04926	0.04035	0.09223	1.65809		5.05	1e-19	0	5.05	1e-19	0	5.05	1e-19	0		520	11713	519.998	55529	520.001	51013		-27.4493	0	0	-28.1269	0	0	-27.6548	0	0
21820.6	0.01172	0.01288	0.01152		3.09864	0.01138	0.03254	0.03697	0.0829	1.87387		5.1	1e-19	0	5.1	1e-19	0	5.1	1e-19	0		520.102	11752.5	520.102	55505	520.102	51003		-27.2448	0	0	-27.9221	0	0	-27.4521	0	0
21820.9	0.01174	0.01281	0.01145		3.12932	0.02409	0.02443	0.04816	0.08146	2.03375		5.15	1e-19	0	5.15	1e-19	0	5.15	1e-19	0		520.202	11748.5	520.2	55679	520.199	50982		-27.0404	0	0	-27.7172	0	0	-27.2495	0	0
21821.2	0.01167	0.01285	0.01151		3.16	0.03969	0.03009	0.06153	0.08911	2.13305		5.2	1e-19	0	5.2	1e-19	0	5.2	1e-19	0		520.3	11724.5	520.299	55533	520.302	50965		-26.8359	0	0	-27.5124	0	0	-27.0468	0	0
21821.5	0.01167	0.01273	0.01127		3.19068	0.05275	0.04055	0.07286	0.09968	2.17059		5.25	1e-19	0	5.25	1e-19	0	5.25	1e-19	0		520.4	11761	520.4	55470	520.4	51028		-26.6314	0	0	-27.3075	0	0	-26.8441	0	0
21821.9	0.01187	0.01283	0.01178		3.22136	0.06243	0.04925	0.08102	0.10725	2.14826		5.3	1e-19	0	5.3	1e-19	0	5.3	1e-19	0		520.498	11749	520.499	55586	520.502	50921		-26.427	0	0	-27.1027	0	0	-26.6415	0	0
21822.2	0.01186	0.01286	0.01132		3.25204	0.06825	0.05539	0.08564	0.10928	2.07053		5.35	1e-19	0	5.35	1e-19	0	5.35	1e-19	0		520.602	11773.5	520.601	55511	520.6	51036		-26.2225	0	0	-26.8979	0	0	-26.4388	0	0
21822.6	0.01159	0.01275	0.01131		3.28272	0.07061	0.06104	0.0868	0.10657	1.94374		5.4	1e-19	0	5.4	1e-19	0	5.4	1e-19	0		520.698	11757	520.7	55427	520.699	51035		-26.018	0	0	-26.693	0	0	-26.2361	0	0
21823	0.01142	0.01268	0.01128		3.3134	0.07119	0.06914	0.08522	0.104	1.77553		5.45	1e-19	0	5.45	1e-19	0	5.45	1e-19	0		520.801	11773	520.793	55760	520.803	50943		-25.8136	0	0	-26.4882	0	0	-26.0334	0	0
21823.4	0.01186	0.01265	0.01163		3.34408	0.07263	0.0809	0.08231	0.11142	1.57431		5.5	1e-19	0	5.5	1e-19	0	5.5	1e-19	0		520.9	11759	520.901	55660	520.894	51010		-25.6091	0	0	-26.2834	0	0	-25.8308	0	0
21823.8	0.01173	0.01257	0.01129		3.37476	0.07696	0.09472	0.07981	0.13849	1.34905		5.55	1e-19	0	5.55	1e-19	0	5.55	1e-19	0		521.001	11746	521.001	55704	521.002	50936		-25.4046	0	0	-26.0785	0	0	-25.6281	0	0
21824.2	0.01203	0.01245	0.01121		3.40544	0.08379	0.10748	0.079	0.18578	1.10921		5.6	1e-19	0	5.6	1e-19	0	5.6	1e-19	0		521.102	11790	521.098	55691	521.097	50984		-25.2002	0	0	-25.8737	0	0	-25.4254	0	0
21824.6	0.01202	0.01248	0.01119		3.43612	0.09053	0.11616	0.07978	0.24698	0.86475		5.65	1e-19	0	5.65	1e-19	0	5.65	1e-19	0		521.202	11770	521.199	55596	521.199	50971		-24.9957	0	0	-25.6688	0	0	-25.2228	0	0
21825	0.01159	0.01243	0.01115		3.4668	0.09408	0.11867	0.08071	0.31419	0.62607		5.7	1e-19	0	5.7	1e-19	0	5.7	1e-19	0		521.303	11762	521.3	55652	521.301	50923		-24.7913	0	0	-25.464	0	0	-25.0201	0	0
21825.4	0.01167	0.01228	0.01103		3.49748	0.09212	0.11422	0.0799	0.37925	0.40382		5.75	1e-19	0	5.75	1e-19	0	5.75	1e-19	0		521.4	11778.5	521.401	55629	521.397	50924		-24.5868	0	0	-25.2592	0	0	-24.8174	0	0
21825.8	0.01165	0.01238	0.01109		3.52816	0.0837	0.10339	0.07602	0.43409	0.20873		5.8	1e-19	0	5.8	1e-19	0	5.8	1e-19	0		521.501	11767.5	521.489	55644	521.502	50840		-24.3823	0	0	-25.0543	0	0	-24.6148	0	0
21826.2	0.01159	0.01232	0.01109		3.55884	0.06936	0.08807	0.06876	0.47131	0.05659		5.85	1e-19	0	5.85	1e-19	0	5.85	1e-19	0		521.6	11735	521.598	55601	521.601	50930		-24.1779	0	0	-24.8495	0	0	-24.4121	0	0
21826.5	0.01169	0.01242	0.01113		3.58952	0.0511	0.07123	0.05899	0.48514	0.08316		5.9	1e-19	0	5.9	1e-19	0	5.9	1e-19	0		521.7	11736.5	521.702	55544	521.699	50910		-23.9734	0	0	-24.6446	0	0	-24.2094	0	0
21826.9	0.01148	0.01247	0.0112		3.62019	0.03268	0.05648	0.04859	0.47218	0.1535		5.95	1e-19	0	5.95	1e-19	0	5.95	1e-19	0		521.801	11778.5	521.804	55717	521.8	50781		-23.7689	0	0	-24.4398	0	0	-24.0067	0	0
21827.2	0.01179	0.01236	0.01099		3.65087	0.0216	0.0468	0.04003	0.43201	0.1813		6	1e-19	0	6	1e-19	0	6	1e-19	0		521.9	11748	521.899	55605	521.901	50895		-23.5645	0	0	-24.235	0	0	-23.8041	0	0
21827.6	0.01125	0.01219	0.01107		3.68155	0.02478	0.04207	0.03497	0.36737	0.16822		6.05	1e-19	0	6.05	1e-19	0	6.05	1e-19	0		522.001	11759	522.005	55612	522.001	50816		-23.36	0	0	-24.0301	0	0	-23.6014	0	0
21828	0.01176	0.01214	0.01101		3.71223	0.0318	0.03866	0.03252	0.28392	0.12229		6.1	1e-19	0	6.1	1e-19	0	6.1	1e-19	0		522.102	11773.5	522.101	55602	522.103	50866		-23.1555	0	0	-23.8253	0	0	-23.3987	0	0
21828.4	0.01145	0.01223	0.01102		3.74291	0.03448	0.03289	0.02987	0.18957	0.06048		6.15	1e-19	0	6.15	1e-19	0	6.15	1e-19	0		522.201	11726.5	522.202	55593	522.197	50863		-22.9511	0	0	-23.6205	0	0	-23.1961	0	0
21828.7	0.01109	0.01225	0.01117		3.77359	0.03155	0.02335	0.02508	0.09363	0.06265		6.2	1e-19	0	6.2	1e-19	0	6.2	1e-19	0		522.301	11769	522.294	55595	522.3	50914		-22.7466	0	0	-23.4156	0	0	-22.9934	0	0
21829.1	0.01143	0.01203	0.01085		3.80427	0.02576	0.01184	0.01912	0.01139	0.13744		6.25	1e-19	0	6.25	1e-19	0	6.25	1e-19	0		522.4	11768.5	522.401	55565	522.4	50804		-22.5421	0	0	-23.2108	0	0	-22.7907	0	0
21829.5	0.01125	0.01208	0.011		3.83495	0.02511	0.01261	0.01844	0.06968	0.21024		6.3	1e-19	0	6.3	1e-19	0	6.3	1e-19	0		522.5	11770	522.5	55685	522.502	50845		-22.3377	0	0	-23.0059	0	0	-22.5881	0	0
21829.9	0.01128	0.01204	0.01105		3.86563	0.03498	0.02687	0.02785	0.1208	0.26633		6.35	1e-19	0	6.35	1e-19	0	6.35	1e-19	0		522.596	11752.5	522.594	55563	522.599	50853		-22.1332	0	0	-22.8011	0	0	-22.3854	0	0
21830.3	0.01114	0.01208	0.01103		3.89631	0.04923	0.04107	0.04141	0.14756	0.30107		6.4	1e-19	0	6.4	1e-19	0	6.4	1e-19	0		522.7	11747	522.694	55618	522.7	50753		-21.9288	0	0	-22.5963	0	0	-22.1827	0	0
21830.7	0.01115	0.01216	0.01101		3.92699	0.06203	0.05218	0.05438	0.1507	0.316		6.45	1e-19	0	6.45	1e-19	0	6.45	1e-19	0		522.802	11781	522.8	55643	522.799	50928		-21.7243	0	0	-22.3914	0	0	-21.98	0	0
21831.1	0.01136	0.01206	0.01098		3.95767	0.07043	0.05907	0.06433	0.13635	0.31881		6.5	1e-19	0	6.5	1e-19	0	6.5	1e-19	0		522.901	11748.5	522.906	55486	522.899	50851		-21.5198	0	0	-22.1866	0	0	-21.7774	0	0
21831.4	0.01142	0.01196	0.01069		3.98835	0.07342	0.06172	0.07003	0.11889	0.3219		6.55	1e-19	0	6.55	1e-19	0	6.55	1e-19	0		522.999	11787	523.003	55597	523	50807		-21.3154	0	0	-21.9818	0	0	-21.5747	0	0
21831.8	0.01137	0.01193	0.01092		4.01903	0.07166	0.06107	0.07136	0.12182	0.33708		6.6	1e-19	0	6.6	1e-19	0	6.6	1e-19	0		523.099	11793	523.103	55490	523.1	50850		-21.1109	0	0	-21.7769	0	0	-21.372	0	0
21832.1	0.01098	0.01189	0.01088		4.04971	0.06747	0.05882	0.06927	0.15552	0.36774		6.65	1e-19	0	6.65	1e-19	0	6.65	1e-19	0		523.2	11752.5	523.207	55513	523.199	50803		-20.9064	0	0	-21.5721	0	0	-21.1694	0	0
21832.5	0.01091	0.0119	0.01078		4.08039	0.06427	0.05672	0.06562	0.20528	0.40683		6.7	1e-19	0	6.7	1e-19	0	6.7	1e-19	0		523.299	11805.5	523.301	55504	523.299	50885		-20.702	0	0	-21.3672	0	0	-20.9667	0	0
21832.8	0.01137	0.01179	0.01084		4.11107	0.06475	0.05575	0.06256	0.2559	0.44266		6.75	1e-19	0	6.75	1e-19	0	6.75	1e-19	0		523.398	11784.5	523.402	55457	523.4	50816		-20.4975	0	0	-21.1624	0	0	-20.764	0	0
21833.2	0.01127	0.01173	0.01057		4.14175	0.06856	0.0555	0.06138	0.29945	0.46484		6.8	1e-19	0	6.8	1e-19	0	6.8	1e-19	0		523.501	11770.5	523.493	55543	523.501	50861		-20.293	0	0	-20.9576	0	0	-20.5614	0	0
21833.5	0.01085	0.01186	0.01068		4.17243	0.07278	0.05473	0.06157	0.33345	0.46682		6.85	1e-19	0	6.85	1e-19	0	6.85	1e-19	0		523.601	11771	523.599	55483	523.603	50850		-20.0886	0	0	-20.7527	0	0	-20.3587	0	0
21833.9	0.01105	0.01182	0.01095		4.20311	0.07443	0.05236	0.06129	0.35951	0.44631		6.9	1e-19	0	6.9	1e-19	0	6.9	1e-19	0		523.695	11784	523.699	55660	523.699	50781		-19.8841	0	0	-20.5479	0	0	-20.156	0	0
21834.2	0.01126	0.01178	0.01084		4.23379	0.07213	0.04828	0.05868	0.38199	0.40488		6.95	1e-19	0	6.95	1e-19	0	6.95	1e-19	0		523.802	11797.5	523.801	55563	523.801	50915		-19.6797	0	0	-20.343	0	0	-19.9533	0	0
21834.6	0.01102	0.01171	0.0105		4.26447	0.06678	0.04372	0.05285	0.40588	0.34723		7	1e-19	0	7	1e-19	0	7	1e-19	0		523.898	11762.5	523.901	55450	523.893	50823		-19.4752	0	0	-20.1382	0	0	-19.7507	0	0
21834.9	0.01102	0.01164	0.01076		4.29515	0.06192	0.04122	0.04439	0.43385	0.2802		7.05	1e-19	0	7.05	1e-19	0	7.05	1e-19	0		524.006	11810.5	524	55600	524.002	50837		-19.2707	0	0	-19.9334	0	0	-19.548	0	0
21835.3	0.01087	0.01165	0.01064		4.32583	0.06284	0.04323	0.03599	0.46438	0.21186		7.1	1e-19	0	7.1	1e-19	0	7.1	1e-19	0		524.101	11785	524.099	55498	524.094	50830		-19.0663	0	0	-19.7285	0	0	-19.3453	0	0
21835.6	0.01081	0.01175	0.01035		4.35651	0.07213	0.04977	0.0329	0.49197	0.15088		7.15	1e-19	0	7.15	1e-19	0	7.15	1e-19	0		524.205	11783.5	524.203	55517	524.2	50827		-18.8618	0	0	-19.5237	0	0	-19.1427	4.225	-10.1996
21835.9	0.01078	0.01159	0.01021		4.38719	0.08689	0.05866	0.03853	0.50906	0.10619		7.2	1e-19	0	7.2	1e-19	0	7.2	1e-19	0		524.291	11802.5	524.301	55551	524.301	50801		-18.6573	4.6046	-10.741	-19.3189	0	0	-18.94	0.9252	-0.5101
21836.3	0.0108	0.01158	0.01039		4.41786	0.10241	0.06771	0.04918	0.5083	0.0843		7.25	1e-19	0	7.25	1e-19	0	7.25	1e-19	0		524.399	11808	524.403	55538	524.404	50754		-18.4529	6.2977	-5.5484	-19.114	4.3987	-1.5612	-18.7373	10.2655	-8.0971
21836.6	0.01101	0.01142	0.01047		4.44854	0.11512	0.07558	0.06007	0.48413	0.08039		7.3	1e-19	0	7.3	1e-19	0	7.3	1e-19	0		524.502	11796	524.498	55496	524.494	50862		-18.2484	3.009	-6.0573	-18.9092	4.2612	0	-18.5347	19.1486	-17.3392
21836.9	0.01061	0.01137	0.01035		4.47922	0.12299	0.08164	0.06869	0.4339	0.081		7.35	1e-19	0	7.35	1e-19	0	7.35	1e-19	0		524.6	11796	524.601	55436	524.6	50748		-18.0439	14.7777	-3.4882	-18.7043	0	0	-18.332	20.2745	-27.6496
21837.2	0.01073	0.01136	0.01028		4.5099	0.12524	0.08569	0.07416	0.35841	0.07898		7.4	1e-19	0	7.4	1e-19	0	7.4	1e-19	0		524.702	11828.5	524.701	55560	524.703	50780		-17.8395	13.2445	-22.4047	-18.4995	15.2235	-8.1187	-18.1293	19.1281	-26.0202
21837.5	0.01066	0.01153	0.0105		4.54058	0.1221	0.08766	0.07661	0.26261	0.07568		7.45	1e-19	0	7.45	1e-19	0	7.45	1e-19	0		524.805	11796.5	524.802	55487	524.802	50805		-17.635	18.1581	-6.1911	-18.2947	6.9947	-5.4045	-17.9266	24.9352	-29.9158
21837.8	0.01085	0.01149	0.01033		4.57126	0.11451	0.08744	0.07686	0.15842	0.07755		7.5	1e-19	0	7.5	1e-19	0	7.5	1e-19	0		524.9	11814	524.897	55505	524.902	50762		-17.4306	7.4463	-83.5386	-18.0898	12.622	-13.8314	-17.724	11.793	-36.7643
21838	0.0106	0.01146	0.01007		4.60194	0.10381	0.08488	0.07597	0.09045	0.09035		7.55	1e-19	0	7.55	1e-19	0	7.55	1e-19	0		525	11812	525.002	55514	524.999	50743		-17.2261	4.511	-17.0063	-17.885	38.6437	-10.6869	-17.5213	0	0
21838.3	0.01084	0.01138	0.01031		4.63262	0.09139	0.07983	0.07477	0.14596	0.11325		7.6	1e-19	0	7.6	1e-19	0	7.6	1e-19	0		525.095	11795	525.1	55413	525.101	50737		-17.0216	22.7327	-10.7992	-17.6801	35.4148	-31.4759	-17.3186	0	0
21838.6	0.01102	0.01137	0.01053		4.6633	0.07847	0.07228	0.07352	0.24054	0.14119		7.65	1e-19	0	7.65	1e-19	0	7.65	1e-19	0		525.201	11796.5	525.202	55483	525.201	50762		-16.8172	38.5398	-72.3678	-17.4753	12.9888	-8.6582	-17.116	0	0
21838.9	0.01075	0.01115	0.01015		4.69398	0.06598	0.06254	0.07192	0.32196	0.16906		7.7	1e-19	0	7.7	1e-19	0	7.7	1e-19	0		525.303	11805	525.301	55468	525.301	50669		-16.6127	0	-25.7107	-17.2705	0	-21.3125	-16.9133	0	0
21839.2	0.01052	0.01121	0.00986		4.72466	0.05467	0.05124	0.0694	0.3767	0.19267		7.75	1e-19	0	7.75	1e-19	0	7.75	1e-19	0		525.393	11852.5	525.402	55498	525.399	50826		-16.4082	0	0	-17.0656	6.9875	0	-16.7106	0	0
21839.5	0.01093	0.01125	0.00994		4.75534	0.04542	0.03934	0.06558	0.39901	0.20909		7.8	1e-19	0	7.8	1e-19	0	7.8	1e-19	0		525.502	11799	525.5	55449	525.5	50751		-16.2038	0	0	-16.8608	0	-18.1376	-16.508	0	0
21839.7	0.01056	0.01123	0.01029		4.78602	0.03935	0.02814	0.06054	0.38772	0.21762		7.85	1e-19	0	7.85	1e-19	0	7.85	1e-19	0		525.601	11843	525.592	55449	525.602	50756		-15.9993	0	0	-16.656	0	-2.6545	-16.3053	0	0
21840	0.01042	0.01112	0.01031		4.8167	0.03721	0.01918	0.0548	0.34598	0.22189		7.9	1e-19	0	7.9	1e-19	0	7.9	1e-19	0		525.7	11851	525.702	55485	525.702	50783		-15.7948	0	0	-16.4511	0	0	-16.1026	0	0
21840.4	0.0103	0.01111	0.01008		4.84738	0.03823	0.01401	0.04919	0.28173	0.23222		7.95	1e-19	0	7.95	1e-19	0	7.95	1e-19	0		525.797	11819	525.803	55314	525.8	50744		-15.5904	0	0	-16.2463	0	0	-15.8999	0	0
21840.7	0.01066	0.01113	0.00972		4.87806	0.04034	0.01248	0.04439	0.21022	0.26399		8	1e-19	0	8	1e-19	0	8	1e-19	0		525.897	11843.5	525.902	55479	525.899	50704		-15.3859	0	0	-16.0414	0	0	-15.6973	0	0
21841	0.01045	0.01107	0.01004		4.90874	0.0415	0.01184	0.04054	0.16199	0.32749		8.05	1e-19	0	8.05	1e-19	0	8.05	1e-19	0		526.001	11830.5	526.003	55483	526	50685		-15.1814	0	0	-15.8366	0	0	-15.4946	0	0
21841.3	0.01038	0.01089	0.00981		4.93942	0.0405	0.00998	0.03704	0.1753	0.42074		8.1	1e-19	0	8.1	1e-19	0	8.1	1e-19	0		526.101	11829	526.095	55323	526.1	50799		-14.977	0	0	-15.6318	0	0	-15.2919	0	0
21841.6	0.01012	0.01091	0.00977		4.9701	0.03704	0.0066	0.03296	0.23397	0.53426		8.15	1e-19	0	8.15	1e-19	0	8.15	1e-19	0		526.199	11855.5	526.202	55371	526.199	50685		-14.7725	0	0	-15.4269	0	0	-15.0893	0	0
21841.9	0.01064	0.011	0.00959		5.00078	0.0317	0.00379	0.02757	0.2984	0.65684		8.2	1e-19	0	8.2	1e-19	0	8.2	1e-19	0		526.301	11871	526.3	55287	526.303	50702		-14.5681	0	0	-15.2221	0	0	-14.8866	0	0
21842.2	0.01041	0.01108	0.00976		5.03146	0.02616	0.00693	0.02077	0.34918	0.77761		8.25	1e-19	0	8.25	1e-19	0	8.25	1e-19	0		526.402	11885.5	526.4	55386	526.404	50726		-14.3636	0	0	-15.0172	0	0	-14.6839	0	0
21842.5	0.01022	0.01109	0.01004		5.06214	0.02322	0.01209	0.01354	0.37869	0.88664		8.3	1e-19	0	8.3	1e-19	0	8.3	1e-19	0		526.502	11878.5	526.504	55376	526.499	50652		-14.1591	0	0	-14.8124	0	0	-14.4813	0	0
21842.8	0.01008	0.01098	0.00968		5.09282	0.02494	0.01655	0.00993	0.38493	0.97537		8.35	1e-19	0	8.35	1e-19	0	8.35	1e-19	0		526.601	11961.5	526.6	55384	526.602	50760		-13.9547	0	0	-14.6076	0	0	-14.2786	0	0
21843.1	0.01026	0.01088	0.00982		5.1235	0.02973	0.01951	0.01457	0.36935	1.03714		8.4	1e-19	0	8.4	1e-19	0	8.4	1e-19	0		526.7	12002	526.701	55549	526.701	50732		-13.7502	0	0	-14.4027	0	0	-14.0759	0	0
21843.4	0.01038	0.01087	0.00981		5.15418	0.03463	0.02064	0.02204	0.33573	1.0675		8.45	1e-19	0	8.45	1e-19	0	8.45	1e-19	0		526.8	12052	526.803	55472	526.8	50767		-13.5457	0	0	-14.1979	0	0	-13.8732	0	0
21843.8	0.01045	0.01078	0.00976		5.18486	0.03775	0.02007	0.02858	0.28927	1.06446		8.5	1e-19	0	8.5	1e-19	0	8.5	1e-19	0		526.902	12194.5	526.899	55789	526.902	50688		-13.3413	0	0	-13.9931	0	0	-13.6706	0	0
21844.2	0.0099	0.01059	0.00962		5.21553	0.03823	0.01828	0.03289	0.23569	1.02845		8.55	1e-19	0	8.55	1e-19	0	8.55	1e-19	0		527.003	12309	527.002	55949	526.999	50757		-13.1368	0	0	-13.7882	0	0	-13.4679	0	0
21844.6	0.01	0.01068	0.00986		5.24621	0.03592	0.01607	0.03439	0.18048	0.96209		8.6	1e-19	0	8.6	1e-19	0	8.6	1e-19	0		527.099	12479	527.107	56152	527.1	50764		-12.9323	0	0	-13.5834	0	0	-13.2652	0	0
21844.9	0.01037	0.01073	0.0096		5.27689	0.03116	0.01439	0.03295	0.12834	0.8698		8.65	1e-19	0	8.65	1e-19	0	8.65	1e-19	0		527.201	12694.5	527.2	56696	527.201	50711		-12.7279	0	0	-13.3785	0	0	-13.0626	0	0
21845.3	0.01001	0.01064	0.00979		5.30757	0.02471	0.01383	0.02884	0.08285	0.75733		8.7	1e-19	0	8.7	1e-19	0	8.7	1e-19	0		527.289	12878.5	527.3	57024	527.302	50950		-12.5234	0	0	-13.1737	0	0	-12.8599	0	0
21845.7	0.00969	0.01059	0.00965		5.33825	0.01768	0.01414	0.02257	0.04677	0.63127		8.75	1e-19	0	8.75	1e-19	0	8.75	1e-19	0		527.398	13031.5	527.403	57581	527.402	50972		-12.319	0	0	-12.9689	0	0	-12.6572	0	0
21846.1	0.00967	0.01078	0.00965		5.36893	0.01185	0.01455	0.01491	0.02404	0.4986		8.8	1e-19	0	8.8	1e-19	0	8.8	1e-19	0		527.5	13170.5	527.5	58176	527.501	51085		-12.1145	0	0	-12.764	0	0	-12.4546	0	0
21846.5	0.01013	0.0107	0.00967		5.39961	0.01015	0.01447	0.00669	0.02169	0.36662		8.85	1e-19	0	8.85	1e-19	0	8.85	1e-19	0		527.603	13258.5	527.6	58849	527.596	51332		-11.91	0	0	-12.5592	0	0	-12.2519	0	0
21846.9	0.00994	0.01061	0.0096		5.43029	0.01282	0.01378	0.00137	0.02889	0.24347		8.9	1e-19	0	8.9	1e-19	0	8.9	1e-19	0		527.699	13245.5	527.701	59525	527.702	51594		-11.7056	0	0	-12.3543	0	0	-12.0492	0	0
21847.3	0.01038	0.01043	0.00986		5.46097	0.01642	0.01278	0.00821	0.03404	0.14234		8.95	1e-19	0	8.95	1e-19	0	8.95	1e-19	0		527.798	13261.5	527.801	60026	527.801	51960		-11.5011	0	0	-12.1495	0	0	-11.8465	0	0
21847.7	0.00995	0.01048	0.00958		5.49165	0.01922	0.01205	0.01355	0.03639	0.09937		9	1e-19	0	9	1e-19	0	9	1e-19	0		527.901	13245	527.895	60619	527.902	52266		-11.2966	0	0	-11.9447	0	0	-11.6439	0	0
21848.1	0.01005	0.01052	0.00926		5.52233	0.02089	0.01208	0.01701	0.03838	0.13516		9.05	1e-19	0	9.05	1e-19	0	9.05	1e-19	0		527.999	13216	528.001	60781	527.995	52661		-11.0922	0	0	-11.7398	0	0	-11.4412	0	0
21848.4	0.00977	0.01064	0.0096		5.55301	0.02155	0.01281	0.01854	0.04341	0.18811		9.1	1e-19	0	9.1	1e-19	0	9.1	1e-19	0		528.101	13163	528.101	60847	528.098	52849		-10.8877	0	0	-11.535	0	0	-11.2385	0	0
21848.8	0.00955	0.01046	0.00958		5.58369	0.02149	0.01376	0.01836	0.0534	0.22972		9.15	1e-19	0	9.15	1e-19	0	9.15	1e-19	0		528.199	13107.5	528.2	60858	528.192	53026		-10.6832	0	0	-11.3302	0	0	-11.0359	0	0
21849.1	0.00978	0.01047	0.00946		5.61437	0.02092	0.0144	0.01694	0.06742	0.25436		9.2	1e-19	0	9.2	1e-19	0	9.2	1e-19	0		528.306	13095	528.302	60708	528.304	53168		-10.4788	0	0	-11.1253	0	0	-10.8332	0	0
21849.5	0.00989	0.01048	0.00948		5.64505	0.01996	0.01445	0.01497	0.08312	0.26187		9.25	1e-19	0	9.25	1e-19	0	9.25	1e-19	0		528.398	13025.5	528.405	60637	528.402	53225		-10.2743	0	0	-10.9205	0	0	-10.6305	0	0
21849.9	0.00961	0.01041	0.00937		5.67573	0.0186	0.01386	0.01329	0.09805	0.25417		9.3	1e-19	0	9.3	1e-19	0	9.3	1e-19	0		528.498	13052.5	528.499	60428	528.503	53400		-10.0698	0	0	-10.7156	0	0	-10.4279	0	0
21850.3	0.00988	0.01017	0.00914		5.70641	0.01682	0.01277	0.0126	0.11008	0.23429		9.35	1e-19	0	9.35	1e-19	0	9.35	1e-19	0		528.601	13060	528.601	60293	528.595	53450		-9.8654	0	0	-10.5108	0	0	-10.2252	0	0
21850.7	0.00948	0.01024	0.00925		5.73709	0.01477	0.01142	0.01302	0.11757	0.2059		9.4	1e-19	0	9.4	1e-19	0	9.4	1e-19	0		528.703	13067.5	528.702	60067	528.699	53529		-9.6609	0	0	-10.306	0	0	-10.0225	0	0
21851.1	0.01009	0.0102	0.00916		5.76777	0.01285	0.01004	0.01408	0.11945	0.17285		9.45	1e-19	0	9.45	1e-19	0	9.45	1e-19	0		528.801	13175.5	528.801	59873	528.802	53476		-9.4565	0	0	-10.1011	0	0	-9.81978	0	0
21851.5	0.00971	0.01	0.00924		5.79845	0.01177	0.00872	0.01529	0.11534	0.13889		9.5	1e-19	0	9.5	1e-19	0	9.5	1e-19	0		528.901	13268.5	528.899	59785	528.901	53529		-9.252	0	0	-9.89626	0	0	-9.61718	0	0
21851.9	0.00958	0.01003	0.00927		5.82913	0.01206	0.00746	0.01644	0.10563	0.1074		9.55	1e-19	0	9.55	1e-19	0	9.55	1e-19	0		528.999	13430.5	529	59557	529	53537		-9.0475	0	0	-9.69146	0	0	-9.41448	0	0
21852.2	0.0095	0.0102	0.00909		5.85981	0.0135	0.00615	0.01751	0.09164	0.08132		9.6	1e-19	0	9.6	1e-19	0	9.6	1e-19	0		529.1	13562.5	529.102	59652	529.099	53463		-8.8431	0	0	-9.48656	0	0	-9.21178	0	0
21852.6	0.00987	0.01029	0.00907		5.89049	0.01527	0.00478	0.01853	0.07605	0.06298		9.65	1e-19	0	9.65	1e-19	0	9.65	1e-19	0		529.199	13734.5	529.203	59689	529.199	53621		-8.6386	0	0	-9.28176	0	0	-9.00918	0	0
21853	0.00955	0.01007	0.00886		5.92117	0.01664	0.00354	0.0194	0.06359	0.05332		9.7	1e-19	0	9.7	1e-19	0	9.7	1e-19	0		529.299	13887.5	529.3	59789	529.301	53619		-8.4341	0	0	-9.07686	0	0	-8.80648	0	0
21853.3	0.00976	0.01003	0.00905		5.95185	0.01718	0.00292	0.01987	0.06053	0.05048		9.75	1e-19	0	9.75	1e-19	0	9.75	1e-19	0		529.402	14012.5	529.398	59991	529.393	53725		-8.2297	0	0	-8.87206	0	0	-8.60378	0	0
21853.7	0.00958	0.01014	0.00933		5.98253	0.01669	0.00318	0.01961	0.06882	0.05058		9.8	1e-19	0	9.8	1e-19	0	9.8	1e-19	0		529.502	14211	529.498	60191	529.501	53867		-8.0252	0	0	-8.66726	0	0	-8.40118	0	0
21854	0.00924	0.01011	0.00901		6.0132	0.01518	0.00372	0.01833	0.08318	0.05035		9.85	1e-19	0	9.85	1e-19	0	9.85	1e-19	0		529.6	14353.5	529.599	60631	529.601	54082		-7.8207	0	0	-8.46236	0	0	-8.19848	0	0
21854.4	0.0095	0.01008	0.00898		6.04388	0.01276	0.00394	0.01585	0.09763	0.04799		9.9	1e-19	0	9.9	1e-19	0	9.9	1e-19	0		529.701	14532	529.698	60861	529.7	54300		-7.6163	0	0	-8.25756	0.8758	0	-7.99578	0	0
21854.7	0.00955	0.0099	0.00884		6.07456	0.00964	0.00358	0.01216	0.10842	0.04289		9.95	1e-19	0	9.95	1e-19	0	9.95	1e-19	0		529.799	14765.5	529.796	61201	529.802	54571		-7.4118	1.9826	0	-8.05266	0	0	-7.79308	0	0
21855.1	0.00958	0.00989	0.00892		6.10524	0.00603	0.00269	0.00747	0.11356	0.03558		10	1e-19	0	10	1e-19	0	10	1e-19	0		529.901	15069.5	529.902	61591	529.902	54905		-7.2074	5.6032	0	-7.84786	1.43	0	-7.59048	0	0
21855.4	0.00933	0.00998	0.00875		6.13592	0.00215	0.00184	0.00223	0.11228	0.02874		10.05	1e-19	0	10.05	1e-19	0	10.05	1e-19	0		529.999	15388	530.001	61765	530.007	55220		-7.0029	3.2321	0	-7.64306	0.0776	0	-7.38778	0	0
21855.8	0.0092	0.00987	0.00883		6.1666	0.00183	0.00246	0.00388	0.10481	0.02883		10.1	1e-19	0	10.1	1e-19	0	10.1	1e-19	0		530.099	15813	530.096	62258	530.1	55706		-6.7984	9.2855	0	-7.43816	3.2998	0	-7.18508	5.2153	-2.8948
21856.1	0.00913	0.00974	0.00891		6.19728	0.00568	0.00407	0.00924	0.0924	0.03963		10.15	1e-19	0	10.15	1e-19	0	10.15	1e-19	0		530.2	16358.5	530.203	62511	530.202	56185		-6.594	0.0732	-0.0586	-7.23336	5.7202	0	-6.98248	3.0418	-2.5513
21856.5	0.00959	0.0099	0.00906		6.22796	0.00919	0.00562	0.01394	0.07725	0.05685		10.2	1e-19	0	10.2	1e-19	0	10.2	1e-19	0		530.3	16874	530.298	62849	530.301	56758		-6.3895	5.8404	-2.7462	-7.02856	2.0397	0	-6.77978	11.2144	-6.1655
21856.8	0.00942	0.01002	0.00912		6.25864	0.0121	0.00669	0.01751	0.06274	0.07653		10.25	1e-19	0	10.25	1e-19	0	10.25	1e-19	0		530.4	17508.5	530.4	63289	530.402	57391		-6.185	5.4345	-2.4891	-6.82366	2.8882	-2.2655	-6.57708	6.4867	-5.1527
21857.1	0.00908	0.00984	0.00898		6.28932	0.01414	0.00716	0.01969	0.05328	0.09676		10.3	1e-19	0	10.3	1e-19	0	10.3	1e-19	0		530.501	18116	530.502	63619	530.502	58152		-5.9806	6.4073	-4.6104	-6.61886	3.5423	-2.9656	-6.37448	12.9738	-11.9516
21857.5	0.0091	0.00988	0.00878		6.32	0.01508	0.00725	0.02036	0.0521	0.11666		10.35	1e-19	0	10.35	1e-19	0	10.35	1e-19	0		530.599	18665	530.598	64203	530.601	59120		-5.7761	5.1134	-5.0982	-6.41396	2.7436	-5.1366	-6.17178	16.8426	-7.2972
21857.8	0.00907	0.00988	0.00875		6.35068	0.0148	0.00755	0.01966	0.05747	0.13592		10.4	1e-19	0	10.4	1e-19	0	10.4	1e-19	0		530.704	19283	530.698	64537	530.688	59943		-5.5716	6.5883	-5.7734	-6.20916	6.8212	-3.7858	-5.96908	5.838	-9.5849
21858.1	0.00912	0.00976	0.00864		6.38136	0.01345	0.00869	0.01794	0.06484	0.15462		10.45	1e-19	0	10.45	1e-19	0	10.45	1e-19	0		530.8	19731	530.801	65023	530.803	61148		-5.3672	6.6666	-4.4128	-6.00436	3.4131	-8.9841	-5.76638	7.9992	-9.1458
21858.4	0.00898	0.00967	0.00875		6.41204	0.01161	0.01074	0.0158	0.0712	0.17306		10.5	1e-19	0	10.5	1e-19	0	10.5	1e-19	0		530.902	20145.5	530.902	65307	530.902	62147		-5.1627	6.1168	-5.013	-5.79946	6.5007	-5.4372	-5.56378	8.723	-13.3407
21858.8	0.00916	0.00969	0.00864		6.44272	0.01062	0.01312	0.01417	0.07565	0.19156		10.55	1e-19	0	10.55	1e-19	0	10.55	1e-19	0		530.999	20459	530.998	65351	531	63022		-4.9582	9.7786	-6.9175	-5.59466	3.4171	-7.9188	-5.36108	6.261	-10.1818
21859	0.00893	0.00961	0.00854		6.4734	0.01199	0.01514	0.01394	0.07872	0.21047		10.6	1e-19	0	10.6	1e-19	0	10.6	1e-19	0		531.098	20869.5	531.099	65538	531.092	63692		-4.7538	6.6441	-12.6304	-5.38976	0.9347	-4.6075	-5.15838	9.9283	-8.5388
21859.3	0.00927	0.00946	0.00856		6.50408	0.01544	0.01623	0.01532	0.08165	0.22998		10.65	1e-19	0	10.65	1e-19	0	10.65	1e-19	0		531.203	21634	531.2	65270	531.199	64219		-4.5493	8.147	-12.2709	-5.18496	6.0282	-10.6454	-4.95578	5.2073	-4.4962
21859.6	0.00891	0.00947	0.00859		6.53476	0.01949	0.01598	0.01768	0.08584	0.25013		10.7	1e-19	0	10.7	1e-19	0	10.7	1e-19	0		531.299	22883	531.302	64981	531.302	64625		-4.3449	7.774	-11.4097	-4.98016	10.17	-9.5964	-4.75308	6.6552	-8.1922
21859.9	0.00889	0.00949	0.00871		6.56544	0.023	0.01421	0.02026	0.09231	0.27068		10.75	1e-19	0	10.75	1e-19	0	10.75	1e-19	0		531.397	25068	531.396	64664	531.402	64607		-4.1404	3.6023	-10.3796	-4.77526	7.5762	-8.5224	-4.55038	4.2639	-10.7301
21860.2	0.0089	0.00948	0.00872		6.59612	0.02525	0.01099	0.02258	0.10162	0.29094		10.8	1e-19	0	10.8	1e-19	0	10.8	1e-19	0		531.503	28434.5	531.499	64202	531.502	64438		-3.9359	10.2064	-10.8613	-4.57046	7.6897	-10.3039	-4.34778	13.1626	-5.8335
21860.4	0.00879	0.00939	0.00877		6.6268	0.02588	0.00685	0.02442	0.1139	0.30971		10.85	1e-19	0	10.85	1e-19	0	10.85	1e-19	0		531.6	32535	531.602	63723	531.599	64093		-3.7315	6.136	-7.3861	-4.36566	5.9789	-12.7267	-4.14508	8.6453	-7.4386
21860.7	0.00855	0.00944	0.00863		6.65748	0.02489	0.00425	0.02569	0.12904	0.32531		10.9	1e-19	0	10.9	1e-19	0	10.9	1e-19	0		531.698	37126	531.7	63073	531.701	63701		-3.527	7.7759	-9.6118	-4.16076	8.6172	-5.4658	-3.94238	11.71	-13.8786
21861	0.00859	0.00964	0.00852		6.68816	0.02263	0.00771	0.02641	0.14667	0.33578		10.95	1e-19	0	10.95	1e-19	0	10.95	1e-19	0		531.801	42322	531.797	62788	531.8	63660		-3.3225	12.9596	-6.0931	-3.95596	6.3684	-16.2878	-3.73968	7.2402	-5.8825
21861.3	0.00921	0.0095	0.00849		6.71884	0.01991	0.01309	0.02655	0.16605	0.33912		11	1e-19	0	11	1e-19	0	11	1e-19	0		531.902	46960	531.9	62249	531.899	63727		-3.1181	6.8559	-6.4257	-3.75106	13.4159	-8.7455	-3.53708	4.9945	-5.4896
21861.6	0.00918	0.00943	0.00843		6.74952	0.0179	0.0181	0.02614	0.18605	0.33365		11.05	1e-19	0	11.05	1e-19	0	11.05	1e-19	0		531.998	50477.5	532.002	61885	531.992	64337		-2.9136	10.9054	-7.6207	-3.54626	4.3358	-6.5834	-3.33438	8.2381	-3.1008
21861.9	0.00918	0.00942	0.00845		6.7802	0.01764	0.02202	0.02517	0.20523	0.31836		11.1	1e-19	0	11.1	1e-19	0	11.1	1e-19	0		532.099	52993	532.102	61466	532.099	65570		-2.7091	10.3374	-17.339	-3.34146	10.1681	-8.4494	-3.13168	10.4364	-16.0479
21862.2	0.00897	0.00935	0.00843		6.81087	0.01903	0.02451	0.02369	0.22203	0.29313		11.15	1e-19	0	11.15	1e-19	0	11.15	1e-19	0		532.2	53675	532.203	60990	532.2	67494		-2.5047	19.4166	-13.2586	-3.13656	12.9228	-7.1034	-2.92908	5.7825	-5.7706
21862.5	0.00899	0.00924	0.00842		6.84155	0.02092	0.02546	0.02181	0.23501	0.25886		11.2	1e-19	0	11.2	1e-19	0	11.2	1e-19	0		532.3	52355.5	532.3	60760	532.301	69504		-2.3002	14.5656	-13.517	-2.93176	14.0215	-13.1665	-2.72638	16.4119	-7.9519
21862.9	0.00866	0.00921	0.00852		6.87223	0.02216	0.02498	0.01976	0.243	0.21753		11.25	1e-19	0	11.25	1e-19	0	11.25	1e-19	0		532.397	50070.5	532.4	60297	532.394	72499		-2.0958	12.1429	-18.6664	-2.72686	16.4145	-11.3462	-2.52368	10.4607	-9.6471
21863.1	0.00846	0.00919	0.00826		6.90291	0.02201	0.02341	0.01775	0.24524	0.17214		11.3	1e-19	0	11.3	1e-19	0	11.3	1e-19	0		532.499	46332	532.498	59994	532.5	75022		-1.8913	10.0546	-10.6328	-2.52206	14.6176	-25.4684	-2.32108	19.2905	-12.5334
21863.4	0.00892	0.00937	0.00828		6.93359	0.02019	0.02122	0.01601	0.24143	0.12682		11.35	1e-19	0	11.35	1e-19	0	11.35	1e-19	0		532.601	41878.5	532.601	59666	532.602	76442		-1.6868	10.508	-17.6962	-2.31726	16.0508	-9.0707	-2.11838	25.0263	-32.1884
21863.7	0.0085	0.0093	0.00837		6.96427	0.01676	0.01892	0.01455	0.2317	0.08746		11.4	1e-19	0	11.4	1e-19	0	11.4	1e-19	0		532.701	37081	532.7	59514	532.699	77029		-1.4824	15.3447	-16.6427	-2.11236	15.8421	-19.7436	-1.91568	17.2355	-4.8319
21864	0.00884	0.00914	0.00824		6.99495	0.01204	0.01686	0.01316	0.21655	0.0636		11.45	1e-19	0	11.45	1e-19	0	11.45	1e-19	0		532.802	32827.5	532.8	59374	532.801	76502		-1.2779	6.291	-6.7963	-1.90756	9.3886	-13.682	-1.71298	22.3067	-9.8582
21864.4	0.00849	0.00929	0.00827		7.02563	0.00664	0.01515	0.01149	0.19676	0.06305		11.5	1e-19	0	11.5	1e-19	0	11.5	1e-19	0		532.901	28575.5	532.9	59128	532.9	75280		-1.0734	8.9361	-7.0952	-1.70276	9.7551	-20.4902	-1.51038	6.9997	-8.5689
21864.7	0.00854	0.0093	0.00814		7.05631	0.00278	0.01357	0.00919	0.17333	0.07545		11.55	1e-19	0	11.55	1e-19	0	11.55	1e-19	0		533.002	25332.5	533	59268	533	72975		-0.869	13.3347	-7.5198	-1.49786	1.8284	-11.1022	-1.30768	2.7408	-9.2372
21865	0.00825	0.00923	0.00801		7.08699	0.00645	0.01179	0.00608	0.14742	0.08712		11.6	1e-19	0	11.6	1e-19	0	11.6	1e-19	0		533.103	22732	533.097	59241	533.101	70373		-0.6645	9.6508	-4.2713	-1.29306	19.0308	-14.797	-1.10498	2.3138	-2.396
21865.4	0.00856	0.00905	0.00797		7.11767	0.01134	0.00957	0.00222	0.12035	0.09293		11.65	1e-19	0	11.65	1e-19	0	11.65	1e-19	0		533.197	21002	533.202	59250	533.2	67811		-0.46	8.676	-13.8768	-1.08816	8.5085	-4.5969	-0.90238	6.5675	-1.39
21865.7	0.00878	0.00909	0.00811		7.14835	0.01543	0.00692	0.00282	0.09365	0.09242		11.7	1e-19	0	11.7	1e-19	0	11.7	1e-19	0		533.301	20070.5	533.299	59431	533.3	65244		-0.2556	3.5667	-11.5525	-0.88336	18.0841	-1.103	-0.69968	4.1966	-2.8717
21866.1	0.00832	0.00901	0.00837		7.17903	0.01842	0.0043	0.00778	0.06918	0.08728		11.75	1e-19	0	11.75	1e-19	0	11.75	1e-19	0		533.4	19577.5	533.402	59464	533.4	63286		-0.0511	0	0	-0.67856	6.3549	-3.0049	-0.49698	1.2744	-2.8372
21866.5	0.00851	0.00914	0.00813		7.20971	0.02028	0.00344	0.01282	0.04949	0.08046		11.8	1e-19	0	11.8	1e-19	0	11.8	1e-19	0		533.499	19598	533.5	59719	533.5	61596		0.1534	0	0	-0.47366	5.2363	-8.5981	-0.29438	7.8439	-4.1266
21866.9	0.00836	0.00903	0.00806		7.24039	0.02117	0.00549	0.01742	0.03812	0.07535		11.85	1e-19	0	11.85	1e-19	0	11.85	1e-19	0		533.599	19940	533.605	59810	533.599	60262		0.3578	0	0	-0.26886	2.8002	-2.7483	-0.09168	4.6512	-5.0159
21867.3	0.00814	0.00895	0.00784		7.27107	0.02134	0.00824	0.02118	0.03683	0.07437		11.9	1e-19	0	11.9	1e-19	0	11.9	1e-19	0		533.698	20575	533.699	60030	533.708	59533		0.5623	0	0	-0.06396	3.6145	0	0.11102	3.1482	-3.8615
21867.7	0.00785	0.00899	0.00793		7.30175	0.02112	0.01076	0.02377	0.04122	0.07745		11.95	1e-19	0	11.95	1e-19	0	11.95	1e-19	0		533.793	21311.5	533.802	60253	533.801	59002		0.7667	0	0	0.14084	0.1221	0	0.31372	0.2463	-3.2532
21868.1	0.00878	0.00882	0.00804		7.33243	0.02082	0.01288	0.02501	0.0459	0.08236		12	1e-19	0	12	1e-19	0	12	1e-19	0		533.901	22116.5	533.901	60420	533.9	58909		0.9712	0	0	0.34564	2.3224	0	0.51632	8.3818	-7.7782
21868.5	0.00839	0.0089	0.00799		7.36311	0.02065	0.01465	0.02489	0.0485	0.08654		12.05	1e-19	0	12.05	1e-19	0	12.05	1e-19	0		534.001	23044	533.998	60817	534	59122		1.1757	5.5317	-8.5476	0.55054	0	0	0.71902	6.817	-9.062
21868.9	0.008	0.00884	0.00788		7.39379	0.0207	0.01624	0.02356	0.04865	0.08818		12.1	1e-19	0	12.1	1e-19	0	12.1	1e-19	0		534.106	24092	534.102	61041	534.1	59486		1.3801	0	-3.8678	0.75534	0	-0.7244	0.92172	3.3563	-4.4714
21869.3	0.00835	0.0087	0.00772		7.42447	0.02095	0.01775	0.02138	0.04681	0.08638		12.15	1e-19	0	12.15	1e-19	0	12.15	1e-19	0		534.199	25119.5	534.203	61333	534.198	60045		1.5846	0.1985	-1.9742	0.96014	0	-3.2881	1.12432	11.9594	-4.2334
21869.6	0.00822	0.0087	0.0078		7.45515	0.02127	0.01918	0.01887	0.04378	0.08097		12.2	1e-19	0	12.2	1e-19	0	12.2	1e-19	0		534.301	26174.5	534.3	61702	534.3	60680		1.7891	0	-4.5304	1.16504	0	-2.1881	1.32702	2.509	-11.3283
21870	0.00839	0.00851	0.00785		7.48583	0.02156	0.0204	0.01669	0.04036	0.07234		12.25	1e-19	0	12.25	1e-19	0	12.25	1e-19	0		534.401	27252.5	534.403	62005	534.401	61640		1.9935	0	-4.2188	1.36984	0	-3.9366	1.52972	0	0
21870.4	0.00832	0.00865	0.00791		7.51651	0.02168	0.02117	0.0154	0.03734	0.06123		12.3	1e-19	0	12.3	1e-19	0	12.3	1e-19	0		534.505	28388.5	534.501	62514	534.507	62419		2.198	0	-3.7064	1.57474	0	-0.9759	1.73232	0	0
21870.7	0.00858	0.00882	0.00782		7.54719	0.02156	0.02125	0.01517	0.03558	0.0487		12.35	1e-19	0	12.35	1e-19	0	12.35	1e-19	0		534.601	29767	534.599	62949	534.604	63452		2.4025	3.4188	0	1.77954	1.8161	-6.2667	1.93502	1.8361	0
21871.1	0.00853	0.00868	0.00775		7.57787	0.02118	0.02052	0.01567	0.03611	0.03597		12.4	1e-19	0	12.4	1e-19	0	12.4	1e-19	0		534.701	30966.5	534.701	63552	534.701	64467		2.6069	4.2503	-5.394	1.98434	1.9321	-2.0086	2.13772	1.7561	-7.3064
21871.5	0.00809	0.0085	0.00754		7.60854	0.02058	0.01899	0.01635	0.0398	0.02438		12.45	1e-19	0	12.45	1e-19	0	12.45	1e-19	0		534.802	31992	534.801	64184	534.796	65439		2.8114	4.0203	0	2.18924	3.7421	-2.8087	2.34042	4.9348	-2.2535
21871.9	0.00834	0.00861	0.0077		7.63922	0.01987	0.01683	0.01689	0.04665	0.0154		12.5	1e-19	0	12.5	1e-19	0	12.5	1e-19	0		534.901	32972	534.899	64854	534.9	66468		3.0158	4.0498	-2.1842	2.39404	0.5474	-6.4557	2.54302	0.6756	-0.8806
21872.3	0.0082	0.00858	0.00763		7.6699	0.01922	0.01445	0.01723	0.05577	0.01049		12.55	1e-19	0	12.55	1e-19	0	12.55	1e-19	0		534.998	33910	535.001	65613	534.999	67511		3.2203	2.5102	-3.0496	2.59894	0.0954	-1.4952	2.74572	1.7553	-1.5503
21872.6	0.00793	0.00844	0.00754		7.70058	0.01879	0.0125	0.01753	0.06587	0.00985		12.6	1e-19	0	12.6	1e-19	0	12.6	1e-19	0		535.106	34508.5	535.1	66005	535.097	68599		3.4248	4.1341	-1.8295	2.80374	0.7462	-1.3575	2.94842	4.009	-1.4607
21873	0.00778	0.0084	0.00749		7.73126	0.01861	0.01165	0.01801	0.07571	0.01229		12.65	1e-19	0	12.65	1e-19	0	12.65	1e-19	0		535.203	35437	535.202	66934	535.201	69509		3.6292	3.5894	-2.2468	3.00854	3.1548	-4.6196	3.15102	4.0702	-4.0366
21873.4	0.00784	0.00836	0.00762		7.76194	0.0186	0.01215	0.01871	0.08425	0.01809		12.7	1e-19	0	12.7	1e-19	0	12.7	1e-19	0		535.299	36089.5	535.299	67488	535.301	70429		3.8337	5.2335	-3.1721	3.21344	11.2464	-1.2416	3.35372	4.9254	-5.152
21873.8	0.00806	0.00834	0.00753		7.79262	0.01854	0.01347	0.01951	0.09076	0.02754		12.75	1e-19	0	12.75	1e-19	0	12.75	1e-19	0		535.404	36666.5	535.4	68155	535.403	71309		4.0382	8.3201	-4.7189	3.41824	3.2374	-1.6551	3.55642	0.4404	-4.4586
21874.2	0.00785	0.00849	0.00765		7.8233	0.01817	0.01487	0.02009	0.09479	0.03968		12.8	1e-19	0	12.8	1e-19	0	12.8	1e-19	0		535.5	37222	535.492	68712	535.504	71946		4.2426	2.8314	-5.0796	3.62304	5.7812	-3.2672	3.75902	2.4126	-2.1395
21874.6	0.00797	0.00861	0.00748		7.85398	0.01728	0.01583	0.02013	0.09617	0.05287		12.85	1e-19	0	12.85	1e-19	0	12.85	1e-19	0		535.594	37703	535.603	69164	535.601	72682		4.4471	0	-6.475	3.82794	0.0106	-8.4288	3.96172	3.403	-11.4284
21874.9	0.00813	0.0085	0.00762		7.88466	0.01577	0.01613	0.01937	0.09495	0.0653		12.9	1e-19	0	12.9	1e-19	0	12.9	1e-19	0		535.698	38349	535.702	69711	535.699	73342		4.6516	0	-3.9258	4.03274	4.7567	-3.9823	4.16442	3.1185	0
21875.3	0.00771	0.0084	0.00746		7.91534	0.01365	0.01573	0.01774	0.0913	0.07517		12.95	1e-19	0	12.95	1e-19	0	12.95	1e-19	0		535.799	38932	535.8	69920	535.801	73818		4.856	0	-0.0091	4.23764	5.116	-3.3814	4.36712	5.9445	-5.5496
21875.6	0.00799	0.00828	0.00731		7.94602	0.01108	0.01476	0.0153	0.0855	0.08097		13	1e-19	0	13	1e-19	0	13	1e-19	0		535.896	39592	535.901	70439	535.9	74282		5.0605	0	0	4.44244	0.8458	-3.4403	4.56972	1.3531	-2.583
21876	0.0077	0.0083	0.00734		7.9767	0.00837	0.01341	0.01228	0.07796	0.08164		13.05	1e-19	0	13.05	1e-19	0	13.05	1e-19	0		536.005	40362	536.002	70785	536.001	74684		5.2649	0	0	4.64724	0	-1.5125	4.77242	2.0658	-2.0177
21876.3	0.00756	0.00828	0.00739		8.00738	0.00612	0.01196	0.00912	0.06923	0.07681		13.1	1e-19	0	13.1	1e-19	0	13.1	1e-19	0		536.103	41214	536.101	70969	536.102	75157		5.4694	0.0098	0	4.85214	0	-1.4493	4.97512	0	0
21876.7	0.00749	0.00817	0.00738		8.03806	0.00547	0.01066	0.00651	0.06022	0.06701		13.15	1e-19	0	13.15	1e-19	0	13.15	1e-19	0		536.201	42192.5	536.2	71369	536.203	75500		5.6739	0.1278	-0.0178	5.05694	0	-0.4229	5.17772	0	0
21877	0.00801	0.0082	0.00717		8.06874	0.0069	0.00976	0.00551	0.05226	0.05401		13.2	1e-19	0	13.2	1e-19	0	13.2	1e-19	0		536.301	43333	536.3	71511	536.299	75976		5.8783	0.192	-0.1424	5.26174	0	0	5.38042	0	0
21877.4	0.00768	0.00813	0.00748		8.09942	0.00935	0.00937	0.00633	0.04697	0.04195		13.25	1e-19	0	13.25	1e-19	0	13.25	1e-19	0		536.4	44576	536.403	71805	536.4	76469		6.0828	0.2753	-0.2133	5.46664	0.0041	0	5.58312	0	0
21877.7	0.00756	0.00812	0.00739		8.1301	0.01203	0.0095	0.00776	0.04541	0.03846		13.3	1e-19	0	13.3	1e-19	0	13.3	1e-19	0		536.502	45940	536.496	71943	536.505	76819		6.2873	0.5332	-0.2974	5.67144	0.1047	-0.0039	5.78572	0	0
21878.1	0.00735	0.00791	0.00731		8.16078	0.0146	0.01005	0.00895	0.04698	0.04745		13.35	1e-19	0	13.35	1e-19	0	13.35	1e-19	0		536.601	47384	536.604	72069	536.601	77438		6.4917	0.4224	-0.4346	5.87634	0.1747	-0.1061	5.98842	0	0
21878.4	0.00733	0.00812	0.00729		8.19146	0.01688	0.01084	0.00967	0.04972	0.0625		13.4	1e-19	0	13.4	1e-19	0	13.4	1e-19	0		536.703	49016.5	536.701	72193	536.703	77942		6.6962	0.8987	-0.4339	6.08114	0.2269	-0.1732	6.19112	0	0
21878.8	0.00755	0.00805	0.00713		8.22214	0.01867	0.0117	0.00997	0.05165	0.0774		13.45	1e-19	0	13.45	1e-19	0	13.45	1e-19	0		536.799	50445.5	536.808	72147	536.801	78510		6.9007	0.3151	-0.8887	6.28594	0.463	-0.2296	6.39382	0.0641	-0.0406
21879.1	0.00762	0.00807	0.0073		8.25282	0.01979	0.01241	0.00999	0.05147	0.08909		13.5	1e-19	0	13.5	1e-19	0	13.5	1e-19	0		536.9	51984.5	536.901	72398	536.901	79133		7.1051	0.4283	-0.1063	6.49084	0.3294	-0.4661	6.59642	0.1262	-0.1198
21879.4	0.0074	0.00778	0.00713		8.2835	0.0201	0.01277	0.00982	0.04868	0.09623		13.55	1e-19	0	13.55	1e-19	0	13.55	1e-19	0		537.003	53417	537.001	72435	537.001	79719		7.3096	0.7565	-0.6902	6.69564	0.3747	-0.3345	6.79912	0.1866	-0.178
21879.8	0.00743	0.00796	0.00697		8.31418	0.01953	0.01261	0.00945	0.04344	0.09849		13.6	1e-19	0	13.6	1e-19	0	13.6	1e-19	0		537.094	54561.5	537.101	72474	537.101	80567		7.5141	0.7737	-0.8572	6.90054	0.5752	-0.387	7.00182	0.2615	-0.2397
21880.1	0.00759	0.00781	0.00715		8.34486	0.01816	0.01182	0.00882	0.03639	0.09627		13.65	1e-19	0	13.65	1e-19	0	13.65	1e-19	0		537.199	55745	537.19	72563	537.196	81185		7.7185	0.7039	-1.2024	7.10534	0.4295	-0.5701	7.20442	0.3821	-0.3942
21880.4	0.00729	0.00785	0.0071		8.37554	0.01627	0.01036	0.00788	0.0286	0.09051		13.7	1e-19	0	13.7	1e-19	0	13.7	1e-19	0		537.303	56440	537.3	72520	537.295	81969		7.923	1.7494	-1.1104	7.31014	0.9927	-0.5022	7.40712	0.3159	-0.3063
21880.7	0.00742	0.00792	0.0073		8.40621	0.01435	0.00834	0.00679	0.0214	0.08248		13.75	1e-19	0	13.75	1e-19	0	13.75	1e-19	0		537.402	57180.5	537.402	72685	537.398	82850		8.1274	0.4965	-1.5113	7.51504	0.6635	-0.9951	7.60982	0.5141	-0.4569
21881	0.00776	0.00798	0.00719		8.43689	0.01306	0.00611	0.00615	0.01646	0.07356		13.8	1e-19	0	13.8	1e-19	0	13.8	1e-19	0		537.5	57478.5	537.499	72718	537.498	83400		8.3319	2.3391	-1.5134	7.71984	1.1408	-0.7016	7.81242	0.3168	-0.378
21881.2	0.00748	0.0081	0.00711		8.46757	0.01288	0.00464	0.00682	0.01538	0.06502		13.85	1e-19	0	13.85	1e-19	0	13.85	1e-19	0		537.601	57528	537.598	72771	537.601	84265		8.5364	1.9006	-1.6887	7.92464	1.1466	-1.3671	8.01512	0.5199	-0.3327
21881.5	0.00742	0.00801	0.007		8.49825	0.01363	0.00541	0.00886	0.01804	0.05789		13.9	1e-19	0	13.9	1e-19	0	13.9	1e-19	0		537.706	57485	537.703	72781	537.701	84745		8.7408	2.1725	-2.117	8.12954	0.1848	-1.1169	8.21782	0.6626	-0.6813
21881.8	0.00723	0.00792	0.00693		8.52893	0.01461	0.00784	0.01155	0.02313	0.05289		13.95	1e-19	0	13.95	1e-19	0	13.95	1e-19	0		537.799	57072.5	537.789	72760	537.801	85065		8.9453	1.5835	-2.3051	8.33434	1.192	-0.2561	8.42052	0.6203	-0.6233
21882.1	0.00718	0.00771	0.00677		8.55961	0.01521	0.01057	0.0142	0.02991	0.05045		14	1e-19	0	14	1e-19	0	14	1e-19	0		537.9	56717	537.899	73017	537.9	85538		9.1498	2.2417	-1.2086	8.53924	1.9952	-1.5312	8.62312	0.8544	-0.7941
21882.4	0.0073	0.00778	0.00695		8.59029	0.01507	0.01302	0.01637	0.03795	0.05067		14.05	1e-19	0	14.05	1e-19	0	14.05	1e-19	0		538	56144	538	72882	538.001	85714		9.3542	0.8851	-2.1631	8.74404	1.8825	-1.4074	8.82582	1.0392	-1.1614
21882.7	0.00715	0.00784	0.00684		8.62097	0.01419	0.01492	0.01775	0.04661	0.05318		14.1	1e-19	0	14.1	1e-19	0	14.1	1e-19	0		538.104	55478	538.1	72883	538.102	85953		9.5587	1.3852	-1.3392	8.94884	2.676	-1.4126	9.02852	0.8227	-0.8644
21883	0.00702	0.00769	0.00712		8.65165	0.01283	0.01616	0.0182	0.055	0.05717		14.15	1e-19	0	14.15	1e-19	0	14.15	1e-19	0		538.193	54783.5	538.2	72899	538.201	85827		9.7632	1.8618	-1.4512	9.15374	2.5204	-1.9321	9.23112	0.5213	-0.5915
21883.3	0.00717	0.00784	0.0072		8.68233	0.01155	0.01672	0.01772	0.06215	0.06146		14.2	1e-19	0	14.2	1e-19	0	14.2	1e-19	0		538.298	53915.5	538.301	72840	538.294	85753		9.9676	1.3048	-1.3221	9.35854	1.791	-1.6061	9.43382	0.9445	-0.7875
21883.6	0.00732	0.00787	0.00702		8.71301	0.01091	0.01666	0.01644	0.06722	0.06485		14.25	1e-19	0	14.25	1e-19	0	14.25	1e-19	0		538.398	53160.5	538.397	72856	538.399	85577		10.1721	1.1281	-1.4582	9.56344	1.1148	-1.4185	9.63652	0.8943	-0.855
21883.9	0.00708	0.00769	0.00675		8.74369	0.01117	0.0161	0.01464	0.06968	0.0663		14.3	1e-19	0	14.3	1e-19	0	14.3	1e-19	0		538.498	52206.5	538.5	72800	538.501	85114		10.3765	0.7553	-1.5632	9.76824	1.5378	-0.9533	9.83912	0.4386	-0.48
21884.2	0.00679	0.00756	0.00691		8.77437	0.01194	0.01515	0.01268	0.06932	0.06507		14.35	1e-19	0	14.35	1e-19	0	14.35	1e-19	0		538.605	51357	538.603	72818	538.602	85040		10.581	0.5501	-1.3702	9.97304	0	-0.9859	10.0418	0.0709	-0.0568
21884.5	0.00688	0.0075	0.00686		8.80505	0.01263	0.01395	0.01096	0.06636	0.06086		14.4	1e-19	0	14.4	1e-19	0	14.4	1e-19	0		538.695	50457	538.703	72727	538.7	84585		10.7855	0	-0.1092	10.1779	0	-0.012	10.2445	0	-0.0005
21884.8	0.00736	0.00763	0.00678		8.83573	0.01278	0.01259	0.00983	0.06134	0.05394		14.45	1e-19	0	14.45	1e-19	0	14.45	1e-19	0		538.797	49503	538.793	72648	538.804	84142		10.9899	0	0	10.3827	0	0	10.4472	0	0
21885.1	0.00719	0.00753	0.00668		8.86641	0.01221	0.01114	0.00934	0.05506	0.04526		14.5	1e-19	0	14.5	1e-19	0	14.5	1e-19	0		538.899	48603	538.901	72758	538.901	83746		11.1944	0	0	10.5875	0	0	10.6498	0	0
21885.4	0.00677	0.00739	0.00665		8.89709	0.01095	0.00964	0.00923	0.04844	0.03693		14.55	1e-19	0	14.55	1e-19	0	14.55	1e-19	0		539.009	47737	539.001	72526	539.001	83225		11.3989	0	0	10.7924	0	0	10.8525	0	0
21885.7	0.007	0.00738	0.00649		8.92777	0.00919	0.00812	0.00915	0.04243	0.03265		14.6	1e-19	0	14.6	1e-19	0	14.6	1e-19	0		539.1	47031	539.1	72410	539.098	82825		11.6033	0	0	10.9972	0	0	11.0552	0	0
21886	0.00699	0.00735	0.00645		8.95845	0.00717	0.00666	0.00889	0.03789	0.03565		14.65	1e-19	0	14.65	1e-19	0	14.65	1e-19	0		539.203	46512.5	539.201	72262	539.194	82270		11.8078	0	0	11.2021	0	0	11.2578	0	0
21886.3	0.00695	0.0074	0.00653		8.98913	0.00514	0.0054	0.00837	0.03545	0.04437		14.7	1e-19	0	14.7	1e-19	0	14.7	1e-19	0		539.301	46093.5	539.298	72028	539.298	81807		12.0123	0	0	11.4069	0	0	11.4605	0	0
21886.7	0.00671	0.00727	0.00652		9.01981	0.00334	0.0046	0.00767	0.03538	0.05503		14.75	1e-19	0	14.75	1e-19	0	14.75	1e-19	0		539.402	45991	539.4	72023	539.401	81271		12.2167	0	0	11.6117	0	0	11.6632	0	0
21887	0.00648	0.00715	0.00661		9.05049	0.00222	0.00455	0.0069	0.03747	0.06511		14.8	1e-19	0	14.8	1e-19	0	14.8	1e-19	0		539.5	46024.5	539.497	71800	539.499	80885		12.4212	0	0	11.8166	0	0	11.8658	0	0
21887.4	0.00706	0.0073	0.00651		9.08117	0.00269	0.00523	0.00612	0.04115	0.07328		14.85	1e-19	0	14.85	1e-19	0	14.85	1e-19	0		539.6	46263.5	539.605	71671	539.603	80584		12.6257	0	0	12.0214	0	0	12.0685	0	0
21887.8	0.00674	0.00729	0.00667		9.11185	0.00432	0.00631	0.00535	0.04567	0.07888		14.9	1e-19	0	14.9	1e-19	0	14.9	1e-19	0		539.699	46704	539.701	71441	539.7	80106		12.8301	0	0	12.2263	0	0	12.2712	0	0
21888.1	0.00664	0.00737	0.00656		9.14253	0.00627	0.00745	0.00449	0.05027	0.08166		14.95	1e-19	0	14.95	1e-19	0	14.95	1e-19	0		539.803	47299.5	539.799	71308	539.8	79925		13.0346	0	0	12.4311	0	0	12.4739	0	0
21888.5	0.00663	0.00727	0.0063		9.17321	0.00816	0.00843	0.00343	0.05431	0.08165		15	1e-19	0	15	1e-19	0	15	1e-19	0		539.902	48181	539.899	71229	539.9	79739		13.239	0	0	12.6359	0	0	12.6765	0	0
21888.9	0.00674	0.00713	0.00633		9.20388	0.00966	0.0091	0.00214	0.05729	0.0791		0	0.03077	0.000105886	0	0.03077	9.72405e-05	0	0.03077	0.000107802		539.996	48928	540.002	70975	539.998	79824		13.4435	0	0	12.8408	0	0	12.8792	0	0
21889.4	0.00648	0.00716	0.0062		9.23456	0.01049	0.00936	0.00109	0.05896	0.07438		0.05	0.03077	0.000105886	0.05	0.03077	9.72405e-05	0.05	0.03077	0.000107802		540.099	49835.5	540.102	71027	540.102	79762		13.648	0	0	13.0456	0	0	13.0819	0	0
21889.8	0.00657	0.00717	0.00623		9.26524	0.0104	0.00917	0.00211	0.05928	0.06796		0.1	0.03077	0.000105886	0.1	0.03077	9.72405e-05	0.1	0.03077	0.000107802		540.205	50887	540.201	70877	540.197	80000
21890.2	0.00685	0.0071	0.00637		9.29592	0.00928	0.00851	0.00403	0.05842	0.06033		0.15	0.03077	0.000105886	0.15	0.03077	9.72405e-05	0.15	0.03077	0.000107802		540.3	51799.5	540.307	70652	540.305	80164
21890.6	0.00652	0.00723	0.00649		9.3266	0.00716	0.00744	0.006	0.05663	0.05208		0.2	0.03077	0.000105886	0.2	0.03077	9.72405e-05	0.2	0.03077	0.000107802		540.402	52807	540.397	70599	540.404	80346
21891	0.00688	0.00724	0.0065		9.35728	0.00419	0.00607	0.00778	0.05416	0.04379		0.25	0.03077	0.000105886	0.25	0.03077	9.72405e-05	0.25	0.03077	0.000107802		540.5	53541.5	540.501	70420	540.501	80905
21891.3	0.00663	0.00707	0.00644		9.38796	0.000951918	0.00456	0.0092	0.05112	0.0362		0.3	0.03077	0.000105886	0.3	0.03077	9.72405e-05	0.3	0.03077	0.000107802		540.599	54190	540.599	70457	540.601	81174
21891.7	0.00647	0.00692	0.00631		9.41864	0.00327	0.00307	0.01013	0.04742	0.03017		0.35	0.03077	0.000105886	0.35	0.03077	9.72405e-05	0.35	0.03077	0.000107802		540.701	54733.5	540.701	70316	540.698	81628
21892.1	0.00614	0.00696	0.00635		9.44932	0.00675	0.0018	0.0105	0.04283	0.02662		0.4	0.03077	0.000105886	0.4	0.03077	9.72405e-05	0.4	0.03077	0.000107802		540.799	55075.5	540.799	70276	540.799	82036
21892.4	0.00655	0.00689	0.00614		9.48	0.00966	0.000897793	0.01029	0.03711	0.02596		0.45	0.03077	0.000105886	0.45	0.03077	9.72405e-05	0.45	0.03077	0.000107802		540.895	55497.5	540.903	70119	540.902	82418
21892.8	0.00678	0.00702	0.00599		9.51068	0.01167	0.000402952	0.00955	0.03009	0.02756		0.5	0.03077	0.000105886	0.5	0.03077	9.72405e-05	0.5	0.03077	0.000107802		541.006	55572	541	69956	540.997	82775
21893.2	0.00621	0.00682	0.00624		9.54136	0.01258	0.000312524	0.0084	0.02186	0.03013		0.55	0.03077	0.000105886	0.55	0.03077	9.72405e-05	0.55	0.03077	0.000107802		541.099	55637.5	541.101	70011	541.097	83020
21893.6	0.00646	0.00682	0.00632		9.57204	0.01236	0.000943964	0.00704	0.01294	0.03259		0.6	0.03077	0.000105886	0.6	0.03077	9.72405e-05	0.6	0.03077	0.000107802		541.199	55629.5	541.192	69803	541.198	83334
21894	0.00662	0.00676	0.00606		9.60272	0.01112	0.00202	0.00571	0.00642	0.03422		0.65	0.03077	0.000105886	0.65	0.03077	9.72405e-05	0.65	0.03077	0.000107802		541.298	55384.5	541.301	69714	541.304	83437
21894.3	0.00618	0.0067	0.00597		9.6334	0.00914	0.00336	0.00472	0.01161	0.03457		0.7	0.03077	0.000105886	0.7	0.03077	9.72405e-05	0.7	0.03077	0.000107802		541.406	55246.5	541.403	69606	541.399	83481
21894.7	0.00621	0.0067	0.00613		9.66408	0.00686	0.0048	0.00426	0.02091	0.03342		0.75	0.03077	0.000105886	0.75	0.03077	9.72405e-05	0.75	0.03077	0.000107802		541.502	54945.5	541.498	69454	541.501	83564
21895.2	0.00577	0.00687	0.00593		9.69476	0.00501	0.00614	0.00422	0.02989	0.03069		0.8	0.03077	0.000105886	0.8	0.03077	9.72405e-05	0.8	0.03077	0.000107802		541.6	54770.5	541.604	69353	541.602	83390
21895.5	0.00629	0.00686	0.00587		9.72544	0.00451	0.0072	0.00421	0.03766	0.02653		0.85	0.03077	0.000105886	0.85	0.03077	9.72405e-05	0.85	0.03077	0.000107802		541.701	54506	541.695	69222	541.702	83355
21895.9	0.00599	0.00665	0.00588		9.75612	0.0053	0.00785	0.00391	0.04389	0.02145		0.9	0.03077	0.000105886	0.9	0.03077	9.72405e-05	0.9	0.03077	0.000107802		541.797	54250.5	541.799	69227	541.799	83250
21896.3	0.00635	0.00663	0.00605		9.7868	0.00632	0.00802	0.00314	0.04855	0.01692		0.95	0.03077	0.000105886	0.95	0.03077	9.72405e-05	0.95	0.03077	0.000107802		541.903	54206	541.904	69002	541.898	83044
21896.7	0.0064	0.00677	0.00611		9.81748	0.00693	0.00769	0.00188	0.05189	0.01627		1	0.03077	0.000105886	1	0.03077	9.72405e-05	1	0.03077	0.000107802		542.002	53961	542	68919	542	82837
21897	0.00615	0.00658	0.00592		9.84816	0.00694	0.00694	0.000560067	0.05437	0.02164		1.05	0.03077	0.000105886	1.05	0.03077	9.72405e-05	1.05	0.03077	0.000107802		542.098	53927.5	542.101	68813	542.1	82576
21897.3	0.00602	0.00652	0.00579		9.87884	0.00641	0.00587	0.00216	0.05651	0.03078		1.1	0.03077	0.000105886	1.1	0.03077	9.72405e-05	1.1	0.03077	0.000107802		542.201	53841.5	542.199	68565	542.197	82473
21897.7	0.00624	0.00657	0.00572		9.90952	0.0055	0.00466	0.00444	0.05868	0.0414		1.15	0.03077	0.000105886	1.15	0.03077	9.72405e-05	1.15	0.03077	0.000107802		542.296	53745.5	542.297	68538	542.3	82114
21898	0.00634	0.00664	0.006		9.9402	0.00443	0.00349	0.00676	0.06097	0.05232		1.2	0.03077	0.000105886	1.2	0.03077	9.72405e-05	1.2	0.03077	0.000107802		542.401	53802	542.391	68391	542.398	81898
21898.4	0.00603	0.00646	0.00607		9.97088	0.00344	0.00255	0.00894	0.0631	0.06277		1.25	0.03077	0.000105886	1.25	0.03077	9.72405e-05	1.25	0.03077	0.000107802		542.499	53754	542.501	68272	542.505	81733
21898.7	0.00603	0.00639	0.00591									1.3	0.03077	0.000105886	1.3	0.03077	9.72405e-05	1.3	0.03077	0.000107802		542.599	53840.5	542.598	68013	542.6	81405
21899.1	0.00616	0.00642	0.00562									1.35	0.03077	0.000105886	1.35	0.03077	9.72405e-05	1.35	0.03077	0.000107802		542.703	53765.5	542.701	67849	542.702	81263
21899.4	0.00622	0.00644	0.00569									1.4	0.03077	0.000105886	1.4	0.03077	9.72405e-05	1.4	0.03077	0.000107802		542.807	53740.5	542.8	67668	542.799	80989
21899.8	0.00602	0.00643	0.00573									1.45	0.03077	0.000105886	1.45	0.03077	9.72405e-05	1.45	0.03077	0.000107802		542.9	53696	542.901	67409	542.902	80965
21900.1	0.00565	0.00641	0.00571									1.5	0.03077	0.000105886	1.5	0.03077	9.72405e-05	1.5	0.03077	0.000107802		543	53556.5	542.997	67404	542.999	80696
21900.5	0.00579	0.00634	0.00579									1.55	0.03077	0.000105886	1.55	0.03077	9.72405e-05	1.55	0.03077	0.000107802		543.098	53450	543.099	67112	543.101	80490
21900.8	0.00607	0.00639	0.00562									1.6	0.03077	0.000105886	1.6	0.03077	9.72405e-05	1.6	0.03077	0.000107802		543.199	53249.5	543.198	67021	543.197	80304
21901.2	0.00578	0.00645	0.00577									1.65	0.03077	0.000105886	1.65	0.03077	9.72405e-05	1.65	0.03077	0.000107802		543.299	53207.5	543.3	66823	543.303	79987
21901.5	0.00592	0.00632	0.00561									1.7	0.03077	0.000105886	1.7	0.03077	9.72405e-05	1.7	0.03077	0.000107802		543.4	53147.5	543.4	66627	543.402	79869
21901.8	0.00565	0.00633	0.00547									1.75	0.03077	0.000105886	1.75	0.03077	9.72405e-05	1.75	0.03077	0.000107802		543.503	52912.5	543.506	66451	543.504	79544
21902.1	0.00549	0.00612	0.00558									1.8	0.03077	0.000105886	1.8	0.03077	9.72405e-05	1.8	0.03077	0.000107802		543.6	52809	543.6	66290	543.602	79386
21902.4	0.00579	0.00613	0.00543									1.85	0.03077	0.000105886	1.85	0.03077	9.72405e-05	1.85	0.03077	0.000107802		543.699	52621	543.703	66133	543.696	79161
21902.7	0.00554	0.00618	0.00536									1.9	0.03077	0.000105886	1.9	0.03077	9.72405e-05	1.9	0.03077	0.000107802		543.801	52381	543.801	65844	543.799	78937
21903	0.00563	0.00619	0.00538									1.95	0.03077	0.000105886	1.95	0.03077	9.72405e-05	1.95	0.03077	0.000107802		543.894	52188	543.894	65793	543.898	78641
21903.3	0.00546	0.00614	0.0055									2	0.03077	0.000105886	2	0.03077	9.72405e-05	2	0.03077	0.000107802		544.003	51925	543.994	65614	544.001	78356
21903.6	0.00565	0.00613	0.00525									2.05	0.03077	0.000105886	2.05	0.03077	9.72405e-05	2.05	0.03077	0.000107802		544.098	51694.5	544.113	65423	544.102	78193
21903.8	0.00577	0.00611	0.00529									2.1	0.03077	0.000105886	2.1	0.03077	9.72405e-05	2.1	0.03077	0.000107802		544.199	51317.5	544.2	65210	544.2	77816
21904.1	0.00577	0.00603	0.00557									2.15	0.03077	0.000105886	2.15	0.03077	9.72405e-05	2.15	0.03077	0.000107802		544.296	51047.5	544.301	64962	544.303	77588
21904.4	0.00526	0.00596	0.00553									2.2	0.03077	0.000105886	2.2	0.03077	9.72405e-05	2.2	0.03077	0.000107802		544.404	50730.5	544.4	64815	544.401	77276
21904.7	0.0057	0.00599	0.00549									2.25	0.03077	0.000105886	2.25	0.03077	9.72405e-05	2.25	0.03077	0.000107802		544.499	50362	544.501	64486	544.504	76953
21905	0.00551	0.00577	0.00532									2.3	0.03077	0.000105886	2.3	0.03077	9.72405e-05	2.3	0.03077	0.000107802		544.61	50016.5	544.601	64463	544.602	76660
21905.3	0.00512	0.00583	0.00536									2.35	0.03077	0.000105886	2.35	0.03077	9.72405e-05	2.35	0.03077	0.000107802		544.698	49607	544.699	64315	544.695	76355
21905.6	0.00549	0.00602	0.00525									2.4	0.03077	0.000105886	2.4	0.03077	9.72405e-05	2.4	0.03077	0.000107802		544.803	49325.5	544.798	64055	544.797	76178
21905.9	0.00564	0.00601	0.00511									2.45	0.03077	0.000105886	2.45	0.03077	9.72405e-05	2.45	0.03077	0.000107802		544.899	48817.5	544.899	63976	544.898	75686
21906.2	0.00563	0.00604	0.00505									2.5	0.03077	0.000105886	2.5	0.03077	9.72405e-05	2.5	0.03077	0.000107802		545	48488	545.002	63717	544.997	75409
21906.5	0.00566	0.00577	0.00511									2.55	0.03077	0.000105886	2.55	0.03077	9.72405e-05	2.55	0.03077	0.000107802		545.091	48117	545.101	63684	545.101	75144
21906.8	0.00548	0.00575	0.00517									2.6	0.03077	0.000105886	2.6	0.03077	9.72405e-05	2.6	0.03077	0.000107802		545.203	47601.5	545.199	63524	545.204	74754
21907.2	0.00512	0.00577	0.0051									2.65	0.03077	0.000105886	2.65	0.03077	9.72405e-05	2.65	0.03077	0.000107802		545.299	47320	545.301	63417	545.3	74512
21907.4	0.00563	0.00581	0.00514									2.7	0.03077	0.000105886	2.7	0.03077	9.72405e-05	2.7	0.03077	0.000107802		545.407	46813.5	545.4	63309	545.403	74083
21907.7	0.00559	0.00568	0.00491									2.75	0.03077	0.000105886	2.75	0.03077	9.72405e-05	2.75	0.03077	0.000107802		545.501	46318.5	545.499	63102	545.503	73818
21908.1	0.00546	0.00566	0.00498									2.8	0.03077	0.000105886	2.8	0.03077	9.72405e-05	2.8	0.03077	0.000107802		545.601	45906.5	545.598	63174	545.599	73471
21908.4	0.00488	0.00568	0.00519									2.85	0.03077	0.000105886	2.85	0.03077	9.72405e-05	2.85	0.03077	0.000107802		545.701	45498.5	545.703	63025	545.701	73184
21908.7	0.00494	0.00566	0.00497									2.9	0.03077	0.000105886	2.9	0.03077	9.72405e-05	2.9	0.03077	0.000107802		545.801	45187.5	545.798	62878	545.799	72941
21909.1	0.0054	0.00573	0.00489									2.95	0.03077	0.000105886	2.95	0.03077	9.72405e-05	2.95	0.03077	0.000107802		545.899	44771	545.899	62838	545.899	72524
21909.5	0.00491	0.0056	0.00488									3	0.03077	0.000105886	3	0.03077	9.72405e-05	3	0.03077	0.000107802		546.002	44439.5	546	62660	546.002	72402
21909.9	0.00519	0.00547	0.0047									3.05	0.03077	0.000105886	3.05	0.03077	9.72405e-05	3.05	0.03077	0.000107802		546.103	44048	546.101	62625	546.104	72070
21910.2	0.0051	0.00563	0.00466									3.1	0.03077	0.000105886	3.1	0.03077	9.72405e-05	3.1	0.03077	0.000107802		546.198	43596	546.194	62521	546.203	71724
21910.7	0.00498	0.00557	0.00485									3.15	0.03077	0.000105886	3.15	0.03077	9.72405e-05	3.15	0.03077	0.000107802		546.301	43347.5	546.301	62502	546.302	71539
21911.1	0.00498	0.00536	0.00484									3.2	0.03077	0.000105886	3.2	0.03077	9.72405e-05	3.2	0.03077	0.000107802		546.402	42915.5	546.4	62387	546.402	71284
21911.5	0.00498	0.00522	0.00504									3.25	0.03077	0.000105886	3.25	0.03077	9.72405e-05	3.25	0.03077	0.000107802		546.504	42581	546.5	62297	546.503	71109
21911.9	0.0052	0.00544	0.00462									3.3	0.03077	0.000105886	3.3	0.03077	9.72405e-05	3.3	0.03077	0.000107802		546.601	42267.5	546.6	62333	546.6	70911
21912.3	0.00495	0.00561	0.0047									3.35	0.03077	0.000105886	3.35	0.03077	9.72405e-05	3.35	0.03077	0.000107802		546.699	41826.5	546.702	62172	546.699	70656
21912.7	0.00516	0.00542	0.00475									3.4	0.03077	0.000105886	3.4	0.03077	9.72405e-05	3.4	0.03077	0.000107802		546.8	41517.5	546.795	62247	546.799	70346
21913	0.00504	0.00517	0.00488									3.45	0.03077	0.000105886	3.45	0.03077	9.72405e-05	3.45	0.03077	0.000107802		546.902	41060.5	546.899	62212	546.903	70258
21913.4	0.00502	0.0054	0.00495									3.5	0.03077	0.000105886	3.5	0.03077	9.72405e-05	3.5	0.03077	0.000107802		546.999	40729.5	547.004	62177	547.002	70156
21913.8	0.0048	0.00538	0.00478									3.55	0.03077	0.000105886	3.55	0.03077	9.72405e-05	3.55	0.03077	0.000107802		547.1	40366.5	547.103	62118	547.097	69855
21914.1	0.00515	0.00522	0.00454									3.6	0.03077	0.000105886	3.6	0.03077	9.72405e-05	3.6	0.03077	0.000107802		547.201	39914	547.2	62133	547.202	69783
21914.5	0.00479	0.0052	0.00461									3.65	0.03077	0.000105886	3.65	0.03077	9.72405e-05	3.65	0.03077	0.000107802		547.299	39558.5	547.301	62176	547.3	69552
21914.9	0.00451	0.00518	0.00461									3.7	0.03077	0.000105886	3.7	0.03077	9.72405e-05	3.7	0.03077	0.000107802		547.398	39155.5	547.397	62015	547.407	69342
21915.3	0.00498	0.0052	0.00469									3.75	0.03077	0.000105886	3.75	0.03077	9.72405e-05	3.75	0.03077	0.000107802		547.501	38790	547.503	62176	547.5	69152
21915.7	0.00453	0.00529	0.00467									3.8	0.03077	0.000105886	3.8	0.03077	9.72405e-05	3.8	0.03077	0.000107802		547.601	38463	547.608	62162	547.6	68942
21916	0.00451	0.00527	0.00469									3.85	0.03077	0.000105886	3.85	0.03077	9.72405e-05	3.85	0.03077	0.000107802		547.701	38103.5	547.701	62110	547.7	68869
21916.5	0.00503	0.00508	0.00447									3.9	0.03077	0.000105886	3.9	0.03077	9.72405e-05	3.9	0.03077	0.000107802		547.804	37736.5	547.803	62182	547.8	68573
21916.9	0.00482	0.00518	0.00442									3.95	0.03077	0.000105886	3.95	0.03077	9.72405e-05	3.95	0.03077	0.000107802		547.9	37393.5	547.906	62153	547.901	68493
21917.2	0.00452	0.00508	0.0046									4	0.03077	0.000105886	4	0.03077	9.72405e-05	4	0.03077	0.000107802		548.003	37199.5	547.999	62182	548.003	68348
21917.6	0.00462	0.00511	0.00448									4.05	0.03077	0.000105886	4.05	0.03077	9.72405e-05	4.05	0.03077	0.000107802		548.1	36781	548.1	62131	548.101	68134
21918	0.00469	0.00491	0.00449									4.1	0.03077	0.000105886	4.1	0.03077	9.72405e-05	4.1	0.03077	0.000107802		548.2	36533.5	548.201	62338	548.2	68096
21918.4	0.00476	0.00483	0.00448									4.15	0.03077	0.000105886	4.15	0.03077	9.72405e-05	4.15	0.03077	0.000107802		548.301	36274	548.292	62311	548.3	67895
21918.7	0.00448	0.00476	0.0044									4.2	0.03077	0.000105886	4.2	0.03077	9.72405e-05	4.2	0.03077	0.000107802		548.4	36008.5	548.401	62331	548.402	67849
21919.1	0.00467	0.00494	0.00424									4.25	0.03077	0.000105886	4.25	0.03077	9.72405e-05	4.25	0.03077	0.000107802		548.498	35875.5	548.5	62410	548.5	67730
21919.4	0.00454	0.00508	0.0042									4.3	0.03077	0.000105886	4.3	0.03077	9.72405e-05	4.3	0.03077	0.000107802		548.599	35662	548.598	62419	548.605	67708
21919.8	0.00423	0.00501	0.0043									4.35	0.03077	0.000105886	4.35	0.03077	9.72405e-05	4.35	0.03077	0.000107802		548.701	35501.5	548.7	62540	548.702	67589
21920.1	0.00446	0.00493	0.00424									4.4	0.03077	0.000105886	4.4	0.03077	9.72405e-05	4.4	0.03077	0.000107802		548.802	35374	548.8	62578	548.798	67496
21920.5	0.00432	0.00485	0.00405									4.45	0.03077	0.000105886	4.45	0.03077	9.72405e-05	4.45	0.03077	0.000107802		548.898	35257	548.902	62657	548.895	67504
21920.8	0.0046	0.0049	0.00401									4.5	0.03077	0.000105886	4.5	0.03077	9.72405e-05	4.5	0.03077	0.000107802		548.996	35239.5	548.996	62650	548.999	67446
21921.2	0.00458	0.00484	0.00399									4.55	0.03077	0.000105886	4.55	0.03077	9.72405e-05	4.55	0.03077	0.000107802		549.099	35120	549.087	62695	549.1	67471
21921.5	0.00443	0.00467	0.00409									4.6	0.03077	0.000105886	4.6	0.03077	9.72405e-05	4.6	0.03077	0.000107802		549.205	35112.5	549.2	62851	549.197	67473
21921.8	0.00422	0.00469	0.00413									4.65	0.03077	0.000105886	4.65	0.03077	9.72405e-05	4.65	0.03077	0.000107802		549.304	35067.5	549.297	62837	549.292	67536
21922.2	0.00447	0.00484	0.00433									4.7	0.03077	0.000105886	4.7	0.03077	9.72405e-05	4.7	0.03077	0.000107802		549.403	35035.5	549.403	63039	549.401	67461
21922.5	0.00424	0.00481	0.00416									4.75	0.03077	0.000105886	4.75	0.03077	9.72405e-05	4.75	0.03077	0.000107802		549.5	35140	549.5	63101	549.5	67531
21922.9	0.00483	0.00479	0.00418									4.8	0.03077	0.000105886	4.8	0.03077	9.72405e-05	4.8	0.03077	0.000107802		549.602	35126	549.603	63147	549.599	67577
21923.2	0.00452	0.00458	0.00403									4.85	0.03077	0.000105886	4.85	0.03077	9.72405e-05	4.85	0.03077	0.000107802		549.7	35210.5	549.7	63220	549.702	67494
21923.5	0.00416	0.00454	0.00393									4.9	0.03077	0.000105886	4.9	0.03077	9.72405e-05	4.9	0.03077	0.000107802		549.794	35286	549.801	63266	549.796	67739
21923.9	0.00411	0.0045	0.00404									4.95	0.03077	0.000105886	4.95	0.03077	9.72405e-05	4.95	0.03077	0.000107802		549.9	35376	549.902	63464	549.902	67769
21924.2	0.0043	0.00449	0.00398									5	0.03077	0.000105886	5	0.03077	9.72405e-05	5	0.03077	0.000107802		550	35481	549.999	63455	549.999	67860
21924.4	0.00442	0.0046	0.00383									5.05	0.03077	0.000105886	5.05	0.03077	9.72405e-05	5.05	0.03077	0.000107802		550.097	35516	550.105	63589	550.099	67954
21924.7	0.00425	0.00458	0.00396									5.1	0.03077	0.000105886	5.1	0.03077	9.72405e-05	5.1	0.03077	0.000107802		550.199	35692.5	550.199	63686	550.198	68064
21925	0.00448	0.00445	0.0039									5.15	0.03077	0.000105886	5.15	0.03077	9.72405e-05	5.15	0.03077	0.000107802		550.299	35721	550.298	63657	550.299	68175
21925.3	0.00398	0.00447	0.00385									5.2	0.03077	0.000105886	5.2	0.03077	9.72405e-05	5.2	0.03077	0.000107802		550.4	35779.5	550.399	63943	550.401	68207
21925.6	0.00432	0.00458	0.00367									5.25	0.03077	0.000105886	5.25	0.03077	9.72405e-05	5.25	0.03077	0.000107802		550.502	35901	550.499	63955	550.502	68451
21925.9	0.00389	0.00459	0.00379									5.3	0.03077	0.000105886	5.3	0.03077	9.72405e-05	5.3	0.03077	0.000107802		550.603	35939.5	550.605	63987	550.598	68518
21926.1	0.00409	0.00446	0.0039									5.35	0.03077	0.000105886	5.35	0.03077	9.72405e-05	5.35	0.03077	0.000107802		550.702	36024.5	550.694	64149	550.697	68575
21926.5	0.00405	0.00443	0.00391									5.4	0.03077	0.000105886	5.4	0.03077	9.72405e-05	5.4	0.03077	0.000107802		550.802	36032.5	550.799	64199	550.799	68749
21926.8	0.00409	0.00474	0.00386									5.45	0.03077	0.000105886	5.45	0.03077	9.72405e-05	5.45	0.03077	0.000107802		550.894	36113.5	550.904	64339	550.903	68812
21927.1	0.00424	0.00438	0.00376									5.5	0.03077	0.000105886	5.5	0.03077	9.72405e-05	5.5	0.03077	0.000107802		551.002	36100.5	551.001	64393	551.003	69006
21927.4	0.00388	0.00438	0.00379									5.55	0.03077	0.000105886	5.55	0.03077	9.72405e-05	5.55	0.03077	0.000107802		551.098	36144.5	551.103	64513	551.098	69103
21927.7	0.00419	0.00443	0.00382									5.6	0.03077	0.000105886	5.6	0.03077	9.72405e-05	5.6	0.03077	0.000107802		551.203	36203	551.196	64597	551.201	69216
21928	0.00378	0.00429	0.00381									5.65	0.03077	0.000105886	5.65	0.03077	9.72405e-05	5.65	0.03077	0.000107802		551.299	36188	551.299	64588	551.299	69275
21928.3	0.00377	0.00433	0.00368									5.7	0.03077	0.000105886	5.7	0.03077	9.72405e-05	5.7	0.03077	0.000107802		551.401	36311.5	551.398	64840	551.401	69309
21928.6	0.00389	0.0041	0.00356									5.75	0.03077	0.000105886	5.75	0.03077	9.72405e-05	5.75	0.03077	0.000107802		551.5	36368.5	551.501	64857	551.495	69461
21928.9	0.00389	0.00416	0.00362									5.8	0.03077	0.000105886	5.8	0.03077	9.72405e-05	5.8	0.03077	0.000107802		551.603	36400	551.604	64907	551.6	69478
21929.2	0.0038	0.00411	0.00357									5.85	0.03077	0.000105886	5.85	0.03077	9.72405e-05	5.85	0.03077	0.000107802		551.699	36501	551.704	65061	551.7	69636
21929.5	0.00392	0.00423	0.00346									5.9	0.03077	0.000105886	5.9	0.03077	9.72405e-05	5.9	0.03077	0.000107802		551.8	36555	551.802	65113	551.799	69721
21929.8	0.00373	0.0042	0.00328									5.95	0.03077	0.000105886	5.95	0.03077	9.72405e-05	5.95	0.03077	0.000107802		551.902	36686	551.898	65145	551.898	69806
21930.2	0.00389	0.00412	0.00334									6	0.03077	0.000105886	6	0.03077	9.72405e-05	6	0.03077	0.000107802		551.999	36749	552.003	65200	552.002	69851
21930.5	0.00388	0.00416	0.00337									6.05	0.03077	0.000105886	6.05	0.03077	9.72405e-05	6.05	0.03077	0.000107802		552.093	36872	552.099	65444	552.097	69956
21930.8	0.00364	0.00409	0.00341									6.1	0.03077	0.000105886	6.1	0.03077	9.72405e-05	6.1	0.03077	0.000107802		552.2	36973.5	552.2	65435	552.199	70177
21931.2	0.00343	0.00385	0.00346									6.15	0.03077	0.000105886	6.15	0.03077	9.72405e-05	6.15	0.03077	0.000107802		552.302	37046.5	552.299	65550	552.302	70145
21931.6	0.00392	0.00403	0.00331									6.2	0.03077	0.000105886	6.2	0.03077	9.72405e-05	6.2	0.03077	0.000107802		552.395	37226.5	552.408	65620	552.398	70382
21932	0.00348	0.00401	0.00324									6.25	0.03077	0.000105886	6.25	0.03077	9.72405e-05	6.25	0.03077	0.000107802		552.5	37278.5	552.5	65662	552.503	70410
21932.4	0.00362	0.00401	0.00331									6.3	0.03077	0.000105886	6.3	0.03077	9.72405e-05	6.3	0.03077	0.000107802		552.602	37416.5	552.602	65724	552.597	70483
21932.8	0.00348	0.00397	0.00348									6.35	0.03077	0.000105886	6.35	0.03077	9.72405e-05	6.35	0.03077	0.000107802		552.702	37529.5	552.699	65724	552.698	70630
21933.2	0.00374	0.00388	0.00348									6.4	0.03077	0.000105886	6.4	0.03077	9.72405e-05	6.4	0.03077	0.000107802		552.805	37601.5	552.798	65904	552.803	70886
21933.6	0.00334	0.00402	0.00347									6.45	0.03077	0.000105886	6.45	0.03077	9.72405e-05	6.45	0.03077	0.000107802		552.901	37715	552.899	65941	552.901	71072
21934	0.0036	0.00391	0.00341									6.5	0.03077	0.000105886	6.5	0.03077	9.72405e-05	6.5	0.03077	0.000107802		553	37760	553.003	66093	553.002	71095
21934.4	0.00359	0.00375	0.00332									6.55	0.03077	0.000105886	6.55	0.03077	9.72405e-05	6.55	0.03077	0.000107802		553.098	37951	553.098	66184	553.1	71284
21934.8	0.00339	0.00372	0.00335									6.6	0.03077	0.000105886	6.6	0.03077	9.72405e-05	6.6	0.03077	0.000107802		553.2	37999.5	553.203	66153	553.2	71344
21935.2	0.00312	0.00379	0.0033									6.65	0.03077	0.000105886	6.65	0.03077	9.72405e-05	6.65	0.03077	0.000107802		553.302	38077	553.304	66291	553.295	71390
21935.5	0.00339	0.00373	0.0032									6.7	0.03077	0.000105886	6.7	0.03077	9.72405e-05	6.7	0.03077	0.000107802		553.4	38185.5	553.399	66304	553.399	71587
21935.9	0.00351	0.00368	0.00312									6.75	0.03077	0.000105886	6.75	0.03077	9.72405e-05	6.75	0.03077	0.000107802		553.503	38234	553.5	66465	553.497	71602
21936.3	0.00332	0.00365	0.00318									6.8	0.03077	0.000105886	6.8	0.03077	9.72405e-05	6.8	0.03077	0.000107802		553.605	38337	553.603	66593	553.598	71762
21936.7	0.0033	0.00371	0.00307									6.85	0.03077	0.000105886	6.85	0.03077	9.72405e-05	6.85	0.03077	0.000107802		553.702	38380.5	553.699	66786	553.701	71833
21937.1	0.00359	0.00369	0.00291									6.9	0.03077	0.000105886	6.9	0.03077	9.72405e-05	6.9	0.03077	0.000107802		553.798	38547	553.803	66819	553.798	71945
21937.5	0.00335	0.0036	0.00303									6.95	0.03077	0.000105886	6.95	0.03077	9.72405e-05	6.95	0.03077	0.000107802		553.902	38565.5	553.902	66832	553.903	71979
21937.8	0.00342	0.00362	0.00309									7	0.03077	0.000105886	7	0.03077	9.72405e-05	7	0.03077	0.000107802		554.009	38667.5	554.003	66953	554	72078
21938.2	0.00322	0.00356	0.00296									7.05	0.03077	0.000105886	7.05	0.03077	9.72405e-05	7.05	0.03077	0.000107802		554.101	38731.5	554.098	66934	554.103	72319
21938.6	0.00309	0.00355	0.00306									7.1	0.03077	0.000105886	7.1	0.03077	9.72405e-05	7.1	0.03077	0.000107802		554.198	38775.5	554.199	67055	554.201	72364
21939	0.00341	0.00338	0.00328									7.15	0.03077	0.000105886	7.15	0.03077	9.72405e-05	7.15	0.03077	0.000107802		554.3	38845	554.306	67157	554.29	72489
21939.4	0.00333	0.0034	0.00307									7.2	0.03077	0.000105886	7.2	0.03077	9.72405e-05	7.2	0.03077	0.000107802		554.399	38882.5	554.398	67233	554.399	72551
21939.8	0.00294	0.00337	0.003									7.25	0.03077	0.000105886	7.25	0.03077	9.72405e-05	7.25	0.03077	0.000107802		554.503	39015	554.5	67290	554.5	72596
21940.2	0.00295	0.0033	0.00317									7.3	0.03077	0.000105886	7.3	0.03077	9.72405e-05	7.3	0.03077	0.000107802		554.604	39034.5	554.598	67314	554.601	72706
21940.5	0.00352	0.00343	0.00318									7.35	0.03077	0.000105886	7.35	0.03077	9.72405e-05	7.35	0.03077	0.000107802		554.7	39091	554.696	67479	554.701	72739
21940.9	0.00307	0.0033	0.00295									7.4	0.03077	0.000105886	7.4	0.03077	9.72405e-05	7.4	0.03077	0.000107802		554.801	39147	554.802	67484	554.801	72830
21941.2	0.00331	0.00325	0.00283									7.45	0.03077	0.000105886	7.45	0.03077	9.72405e-05	7.45	0.03077	0.000107802		554.901	39090	554.901	67574	554.904	72898
21941.6	0.00285	0.00324	0.00272									7.5	0.03077	0.000105886	7.5	0.03077	9.72405e-05	7.5	0.03077	0.000107802		555.002	39252.5	555	67692	554.998	72969
21941.9	0.00307	0.00313	0.00271									7.55	0.03077	0.000105886	7.55	0.03077	9.72405e-05	7.55	0.03077	0.000107802		555.104	39244	555.099	67663	555.1	73131
21942.3	0.00329	0.00326	0.0029									7.6	0.03077	0.000105886	7.6	0.03077	9.72405e-05	7.6	0.03077	0.000107802		555.195	39226	555.203	67807	555.199	73087
21942.6	0.00306	0.00329	0.00295									7.65	0.03077	0.000105886	7.65	0.03077	9.72405e-05	7.65	0.03077	0.000107802		555.301	39233	555.303	67839	555.301	73201
21943	0.00262	0.00328	0.00292									7.7	0.03077	0.000105886	7.7	0.03077	9.72405e-05	7.7	0.03077	0.000107802		555.402	39213	555.403	67931	555.397	73268
21943.3	0.00282	0.00315	0.00299									7.75	0.03077	0.000105886	7.75	0.03077	9.72405e-05	7.75	0.03077	0.000107802		555.491	39218	555.501	67961	555.502	73266
21943.7	0.00295	0.0031	0.00288									7.8	0.03077	0.000105886	7.8	0.03077	9.72405e-05	7.8	0.03077	0.000107802		555.598	39164	555.598	68003	555.603	73437
21944	0.0032	0.00333	0.00266									7.85	0.03077	0.000105886	7.85	0.03077	9.72405e-05	7.85	0.03077	0.000107802		555.7	39182.5	555.7	68150	555.7	73452
21944.4	0.0026	0.00315	0.00279									7.9	0.03077	0.000105886	7.9	0.03077	9.72405e-05	7.9	0.03077	0.000107802		555.8	39236	555.795	68043	555.802	73512
21944.7	0.00267	0.00304	0.00302									7.95	0.03077	0.000105886	7.95	0.03077	9.72405e-05	7.95	0.03077	0.000107802		555.897	39140.5	555.898	68205	555.899	73523
21945	0.00319	0.00319	0.0028									8	0.03077	0.000105886	8	0.03077	9.72405e-05	8	0.03077	0.000107802		556	39150.5	556.002	68231	556.004	73549
21945.4	0.00255	0.0031	0.00266									8.05	0.03077	0.000105886	8.05	0.03077	9.72405e-05	8.05	0.03077	0.000107802		556.099	39076.5	556.107	68176	556.104	73687
21945.7	0.00284	0.00295	0.0027									8.1	0.03077	0.000105886	8.1	0.03077	9.72405e-05	8.1	0.03077	0.000107802		556.201	39039	556.198	68333	556.207	73594
21946	0.00271	0.00293	0.00266									8.15	0.03077	0.000105886	8.15	0.03077	9.72405e-05	8.15	0.03077	0.000107802		556.302	39000	556.301	68316	556.3	73666
21946.3	0.00267	0.00299	0.0027									8.2	0.03077	0.000105886	8.2	0.03077	9.72405e-05	8.2	0.03077	0.000107802		556.399	38895.5	556.399	68410	556.396	73694
21946.6	0.00302	0.00296	0.00264									8.25	0.03077	0.000105886	8.25	0.03077	9.72405e-05	8.25	0.03077	0.000107802		556.492	38956	556.503	68459	556.488	73594
21946.9	0.0027	0.00291	0.00266									8.3	0.03077	0.000105886	8.3	0.03077	9.72405e-05	8.3	0.03077	0.000107802		556.6	38918.5	556.602	68478	556.6	73760
21947.1	0.00268	0.00299	0.00276									8.35	0.03077	0.000105886	8.35	0.03077	9.72405e-05	8.35	0.03077	0.000107802		556.701	38898	556.7	68605	556.696	73744
21947.4	0.0025	0.00291	0.00256									8.4	0.03077	0.000105886	8.4	0.03077	9.72405e-05	8.4	0.03077	0.000107802		556.798	38856.5	556.794	68514	556.8	73717
21947.7	0.00252	0.00283	0.00249									8.45	0.03077	0.000105886	8.45	0.03077	9.72405e-05	8.45	0.03077	0.000107802		556.901	38783.5	556.902	68691	556.9	73775
21948	0.00267	0.00283	0.00247									8.5	0.03077	0.000105886	8.5	0.03077	9.72405e-05	8.5	0.03077	0.000107802		557.002	38802	556.996	68704	557	73739
21948.3	0.00254	0.00282	0.00231									8.55	0.03077	0.000105886	8.55	0.03077	9.72405e-05	8.55	0.03077	0.000107802		557.101	38722	557.094	68685	557.102	73825
21948.6	0.00234	0.00263	0.00244									8.6	0.03077	0.000105886	8.6	0.03077	9.72405e-05	8.6	0.03077	0.000107802		557.199	38713.5	557.201	68824	557.201	73799
21948.9	0.00265	0.0029	0.00237									8.65	0.03077	0.000105886	8.65	0.03077	9.72405e-05	8.65	0.03077	0.000107802		557.305	38726.5	557.306	68822	557.297	73859
21949.2	0.00259	0.0027	0.00244									8.7	0.03077	0.000105886	8.7	0.03077	9.72405e-05	8.7	0.03077	0.000107802		557.408	38696	557.4	68832	557.4	73923
21949.6	0.00269	0.00271	0.00259									8.75	0.03077	0.000105886	8.75	0.03077	9.72405e-05	8.75	0.03077	0.000107802		557.501	38694.5	557.502	68923	557.498	73809
21949.9	0.00306	0.00273	0.00236									8.8	0.03077	0.000105886	8.8	0.03077	9.72405e-05	8.8	0.03077	0.000107802		557.599	38682	557.604	68935	557.598	73962
21950.2	0.0024	0.00288	0.00228									8.85	0.03077	0.000105886	8.85	0.03077	9.72405e-05	8.85	0.03077	0.000107802		557.702	38737	557.7	69000	557.698	73928
21950.5	0.00249	0.00288	0.00253									8.9	0.03077	0.000105886	8.9	0.03077	9.72405e-05	8.9	0.03077	0.000107802		557.8	38691	557.794	69006	557.8	73907
21950.8	0.00265	0.00268	0.00241									8.95	0.03077	0.000105886	8.95	0.03077	9.72405e-05	8.95	0.03077	0.000107802		557.905	38722.5	557.899	69125	557.899	74003
21951.1	0.00258	0.00269	0.0024									9	0.03077	0.000105886	9	0.03077	9.72405e-05	9	0.03077	0.000107802		558.002	38798	557.998	69084	558	73988
21951.4	0.00265	0.00253	0.00229									9.05	0.03077	0.000105886	9.05	0.03077	9.72405e-05	9.05	0.03077	0.000107802		558.092	38726	558.101	69078	558.099	73973
21951.7	0.00256	0.00275	0.00218									9.1	0.03077	0.000105886	9.1	0.03077	9.72405e-05	9.1	0.03077	0.000107802		558.201	38777	558.198	69166	558.202	73984
21952.1	0.00226	0.0025	0.00204									9.15	0.03077	0.000105886	9.15	0.03077	9.72405e-05	9.15	0.03077	0.000107802		558.301	38775.5	558.302	69125	558.301	74079
21952.4	0.00229	0.00245	0.00203									9.2	0.03077	0.000105886	9.2	0.03077	9.72405e-05	9.2	0.03077	0.000107802		558.404	38785.5	558.401	69175	558.402	74032
21952.8	0.00251	0.00249	0.00205									9.25	0.03077	0.000105886	9.25	0.03077	9.72405e-05	9.25	0.03077	0.000107802		558.499	38830.5	558.502	69229	558.501	74033
21953.1	0.00239	0.00228	0.00194									9.3	0.03077	0.000105886	9.3	0.03077	9.72405e-05	9.3	0.03077	0.000107802		558.602	38840	558.597	69299	558.603	74135
21953.5	0.00219	0.00247	0.00203									9.35	0.03077	0.000105886	9.35	0.03077	9.72405e-05	9.35	0.03077	0.000107802		558.703	38923.5	558.701	69272	558.701	74124
21953.9	0.00238	0.00243	0.00209									9.4	0.03077	0.000105886	9.4	0.03077	9.72405e-05	9.4	0.03077	0.000107802		558.8	38878.5	558.8	69313	558.805	74184
21954.3	0.00211	0.00222	0.00213									9.45	0.03077	0.000105886	9.45	0.03077	9.72405e-05	9.45	0.03077	0.000107802		558.899	38948.5	558.896	69403	558.9	74226
21954.8	0.00233	0.00253	0.00221									9.5	0.03077	0.000105886	9.5	0.03077	9.72405e-05	9.5	0.03077	0.000107802		559.005	38976.5	559.001	69330	558.995	74251
21955.2	0.00244	0.00238	0.00209									9.55	0.03077	0.000105886	9.55	0.03077	9.72405e-05	9.55	0.03077	0.000107802		559.098	38948.5	559.101	69458	559.094	74227
21955.6	0.00221	0.00243	0.00189									9.6	0.03077	0.000105886	9.6	0.03077	9.72405e-05	9.6	0.03077	0.000107802		559.201	39056.5	559.202	69476	559.199	74258
21956	0.00225	0.0023	0.00183									9.65	0.03077	0.000105886	9.65	0.03077	9.72405e-05	9.65	0.03077	0.000107802		559.302	39044	559.303	69497	559.297	74374
21956.4	0.00211	0.00214	0.00183									9.7	0.03077	0.000105886	9.7	0.03077	9.72405e-05	9.7	0.03077	0.000107802		559.403	39062.5	559.399	69526	559.402	74302
21956.7	0.00212	0.00214	0.00195									9.75	0.03077	0.000105886	9.75	0.03077	9.72405e-05	9.75	0.03077	0.000107802		559.499	39068.5	559.5	69515	559.503	74391
21957.1	0.00237	0.00228	0.00177									9.8	0.03077	0.000105886	9.8	0.03077	9.72405e-05	9.8	0.03077	0.000107802		559.597	39066	559.601	69645	559.607	74400
21957.5	0.00226	0.0024	0.00193									9.85	0.03077	0.000105886	9.85	0.03077	9.72405e-05	9.85	0.03077	0.000107802		559.694	39103.5	559.697	69587	559.698	74354
21957.9	0.00187	0.00222	0.00204									9.9	0.03077	0.000105886	9.9	0.03077	9.72405e-05	9.9	0.03077	0.000107802		559.8	39083.5	559.8	69620	559.805	74439
21958.2	0.00197	0.00239	0.0019									9.95	0.03077	0.000105886	9.95	0.03077	9.72405e-05	9.95	0.03077	0.000107802		559.902	39146.5	559.901	69670	559.9	74393
21958.6	0.00172	0.00238	0.00184									10	0.03077	0.000105886	10	0.03077	9.72405e-05	10	0.03077	0.000107802		560.001	39125.5	560.003	69568	559.999	74499
21959	0.00198	0.00219	0.00173									10.05	0.03077	0.000105886	10.05	0.03077	9.72405e-05	10.05	0.03077	0.000107802		560.101	39105.5	560.1	69764	560.097	74515
21959.4	0.00184	0.00186	0.00178									10.1	0.03077	0.000105886	10.1	0.03077	9.72405e-05	10.1	0.03077	0.000107802		560.2	39138.5	560.199	69751	560.198	74543
21959.8	0.00208	0.00185	0.00183									10.15	0.03077	0.000105886	10.15	0.03077	9.72405e-05	10.15	0.03077	0.000107802		560.307	39093	560.299	69744	560.299	74549
21960.2	0.00197	0.00204	0.00183									10.2	0.03077	0.000105886	10.2	0.03077	9.72405e-05	10.2	0.03077	0.000107802		560.405	39100.5	560.4	69807	560.395	74464
21960.6	0.00192	0.00214	0.00179									10.25	0.03077	0.000105886	10.25	0.03077	9.72405e-05	10.25	0.03077	0.000107802		560.503	39097.5	560.499	69780	560.5	74641
21961	0.00203	0.00211	0.00172									10.3	0.03077	0.000105886	10.3	0.03077	9.72405e-05	10.3	0.03077	0.000107802		560.601	39103.5	560.601	69856	560.599	74604
21961.4	0.00164	0.00216	0.00171									10.35	0.03077	0.000105886	10.35	0.03077	9.72405e-05	10.35	0.03077	0.000107802		560.7	39065.5	560.704	69824	560.695	74515
21961.8	0.00159	0.00198	0.00177									10.4	0.03077	0.000105886	10.4	0.03077	9.72405e-05	10.4	0.03077	0.000107802		560.799	39041.5	560.797	69865	560.793	74583
21962.1	0.00178	0.00196	0.0018									10.45	0.03077	0.000105886	10.45	0.03077	9.72405e-05	10.45	0.03077	0.000107802		560.9	39073.5	560.891	69864	560.901	74581
21962.5	0.00215	0.002	0.00167									10.5	0.03077	0.000105886	10.5	0.03077	9.72405e-05	10.5	0.03077	0.000107802		560.993	39013	561.001	69796	560.999	74631
21962.8	0.00183	0.00187	0.00155									10.55	0.03077	0.000105886	10.55	0.03077	9.72405e-05	10.55	0.03077	0.000107802		561.097	38974	561.098	69864	561.096	74613
21963.2	0.00143	0.00183	0.00173									10.6	0.03077	0.000105886	10.6	0.03077	9.72405e-05	10.6	0.03077	0.000107802		561.194	38997	561.203	69804	561.201	74644
21963.5	0.00165	0.00173	0.00173									10.65	0.03077	0.000105886	10.65	0.03077	9.72405e-05	10.65	0.03077	0.000107802		561.299	38930.5	561.299	69843	561.3	74580
21963.9	0.00156	0.00186	0.00165									10.7	0.03077	0.000105886	10.7	0.03077	9.72405e-05	10.7	0.03077	0.000107802		561.395	38940.5	561.394	69889	561.399	74568
21964.2	0.00197	0.00193	0.0015									10.75	0.03077	0.000105886	10.75	0.03077	9.72405e-05	10.75	0.03077	0.000107802		561.5	38924	561.5	69796	561.503	74661
21964.6	0.00186	0.00179	0.00164									10.8	0.03077	0.000105886	10.8	0.03077	9.72405e-05	10.8	0.03077	0.000107802		561.601	38873	561.603	69822	561.603	74558
21965	0.00174	0.00175	0.00145									10.85	0.03077	0.000105886	10.85	0.03077	9.72405e-05	10.85	0.03077	0.000107802		561.699	38823	561.7	69853	561.691	74560
21965.3	0.00174	0.00182	0.00162									10.9	0.03077	0.000105886	10.9	0.03077	9.72405e-05	10.9	0.03077	0.000107802		561.798	38795.5	561.794	69920	561.804	74599
21965.7	0.00151	0.00186	0.0015									10.95	0.03077	0.000105886	10.95	0.03077	9.72405e-05	10.95	0.03077	0.000107802		561.902	38829.5	561.903	69835	561.904	74506
21966	0.00133	0.00182	0.0014									11	0.03077	0.000105886	11	0.03077	9.72405e-05	11	0.03077	0.000107802		561.998	38745	561.999	69819	562	74535
21966.3	0.00181	0.00178	0.0016									11.05	0.03077	0.000105886	11.05	0.03077	9.72405e-05	11.05	0.03077	0.000107802		562.103	38743.5	562.1	69876	562.103	74500
21966.7	0.00148	0.00169	0.0014									11.1	0.03077	0.000105886	11.1	0.03077	9.72405e-05	11.1	0.03077	0.000107802		562.199	38706.5	562.199	69812	562.201	74439
21967	0.000943884	0.00173	0.0014									11.15	0.03077	0.000105886	11.15	0.03077	9.72405e-05	11.15	0.03077	0.000107802		562.3	38647.5	562.302	69912	562.299	74445
21967.4	0.0013	0.00176	0.00153									11.2	0.03077	0.000105886	11.2	0.03077	9.72405e-05	11.2	0.03077	0.000107802		562.394	38628	562.401	69857	562.396	74439
21967.7	0.00148	0.00173	0.00123									11.25	0.03077	0.000105886	11.25	0.03077	9.72405e-05	11.25	0.03077	0.000107802		562.505	38548	562.5	69875	562.502	74487
21968	0.00156	0.00162	0.00156									11.3	0.03077	0.000105886	11.3	0.03077	9.72405e-05	11.3	0.03077	0.000107802		562.601	38528.5	562.606	69805	562.599	74374
21968.3	0.0014	0.00183	0.00134									11.35	0.03077	0.000105886	11.35	0.03077	9.72405e-05	11.35	0.03077	0.000107802		562.7	38473.5	562.704	69822	562.699	74375
21968.5	0.00122	0.00155	0.00119									11.4	0.03077	0.000105886	11.4	0.03077	9.72405e-05	11.4	0.03077	0.000107802		562.801	38434	562.797	69846	562.801	74341
21968.8	0.00118	0.00144	0.0013									11.45	0.03077	0.000105886	11.45	0.03077	9.72405e-05	11.45	0.03077	0.000107802		562.9	38438.5	562.899	69720	562.898	74253
21969.1	0.00159	0.00149	0.00162									11.5	0.03077	0.000105886	11.5	0.03077	9.72405e-05	11.5	0.03077	0.000107802		563.002	38346.5	562.999	69869	563.005	74304
21969.4	0.00151	0.00157	0.00116									11.55	0.03077	0.000105886	11.55	0.03077	9.72405e-05	11.55	0.03077	0.000107802		563.104	38376	563.104	69799	563.1	74276
21969.7	0.00116	0.00148	0.00107									11.6	0.03077	0.000105886	11.6	0.03077	9.72405e-05	11.6	0.03077	0.000107802		563.202	38323	563.2	69771	563.197	74212
21970	0.00154	0.00133	0.000992499									11.65	0.03077	0.000105886	11.65	0.03077	9.72405e-05	11.65	0.03077	0.000107802		563.303	38257.5	563.304	69776	563.298	74119
21970.3	0.00141	0.00142	0.00114									11.7	0.03077	0.000105886	11.7	0.03077	9.72405e-05	11.7	0.03077	0.000107802		563.402	38249	563.405	69748	563.398	74080
21970.6	0.00124	0.00163	0.00117									11.75	0.03077	0.000105886	11.75	0.03077	9.72405e-05	11.75	0.03077	0.000107802		563.502	38176	563.504	69727	563.5	74126
21970.9	0.00128	0.00125	0.000976034									11.8	0.03077	0.000105886	11.8	0.03077	9.72405e-05	11.8	0.03077	0.000107802		563.602	38167.5	563.6	69636	563.601	74020
21971.2	0.00119	0.00137	0.00131									11.85	0.03077	0.000105886	11.85	0.03077	9.72405e-05	11.85	0.03077	0.000107802		563.701	38103	563.7	69747	563.698	74024
21971.5	0.00131	0.00149	0.00128									11.9	0.03077	0.000105886	11.9	0.03077	9.72405e-05	11.9	0.03077	0.000107802		563.801	38067	563.801	69687	563.801	74006
21971.8	0.000912829	0.00123	0.00111									11.95	0.03077	0.000105886	11.95	0.03077	9.72405e-05	11.95	0.03077	0.000107802		563.902	38027.5	563.898	69650	563.901	73891
21972.2	0.000949854	0.00132	0.000867666									12	0.03077	0.000105886	12	0.03077	9.72405e-05	12	0.03077	0.000107802		564.002	37972.5	563.99	69659	564.005	73933
21972.4	0.00108	0.00121	0.00109									12.05	0.03077	0.000105886	12.05	0.03077	9.72405e-05	12.05	0.03077	0.000107802		564.103	37972	564.102	69616	564.104	73923
21972.7	0.00106	0.00122	0.0011									12.1	0.03077	0.000105886	12.1	0.03077	9.72405e-05	12.1	0.03077	0.000107802		564.2	37934	564.2	69588	564.202	73844
21973.1	0.00117	0.00122	0.000981046									12.15	0.03077	0.000105886	12.15	0.03077	9.72405e-05	12.15	0.03077	0.000107802		564.308	37860	564.302	69582	564.3	73795
21973.4	0.00108	0.00125	0.00112									12.2	0.03077	0.000105886	12.2	0.03077	9.72405e-05	12.2	0.03077	0.000107802		564.404	37891	564.401	69604	564.398	73725
21973.7	0.00122	0.00109	0.000926902									12.25	0.03077	0.000105886	12.25	0.03077	9.72405e-05	12.25	0.03077	0.000107802		564.502	37839	564.499	69479	564.501	73823
21974	0.00124	0.00105	0.000874801									12.3	0.03077	0.000105886	12.3	0.03077	9.72405e-05	12.3	0.03077	0.000107802		564.599	37843	564.6	69512	564.6	73714
21974.4	0.000916048	0.00128	0.000869858									12.35	0.03077	0.000105886	12.35	0.03077	9.72405e-05	12.35	0.03077	0.000107802		564.701	37810.5	564.699	69505	564.699	73699
21974.7	0.00108	0.00109	0.000817595									12.4	0.03077	0.000105886	12.4	0.03077	9.72405e-05	12.4	0.03077	0.000107802		564.803	37824	564.802	69386	564.801	73669
21975.1	0.00109	0.00126	0.00118									12.45	0.03077	0.000105886	12.45	0.03077	9.72405e-05	12.45	0.03077	0.000107802		564.903	37772	564.908	69429	564.902	73566
21975.5	0.00101	0.00126	0.00103									12.5	0.03077	0.000105886	12.5	0.03077	9.72405e-05	12.5	0.03077	0.000107802		564.998	37731	565.001	69356	565.001	73644
21975.9	0.000796767	0.00119	0.00111									12.55	0.03077	0.000105886	12.55	0.03077	9.72405e-05	12.55	0.03077	0.000107802		565.101	37772.5	565.101	69341	565.102	73608
21976.3	0.000965512	0.00107	0.000998686									12.6	0.03077	0.000105886	12.6	0.03077	9.72405e-05	12.6	0.03077	0.000107802		565.194	37737.5	565.2	69292	565.2	73495
21976.7	0.00085197	0.00122	0.00095648									12.65	0.03077	0.000105886	12.65	0.03077	9.72405e-05	12.65	0.03077	0.000107802		565.299	37742.5	565.303	69303	565.302	73503
21977.2	0.000771435	0.00119	0.00104									12.7	0.03077	0.000105886	12.7	0.03077	9.72405e-05	12.7	0.03077	0.000107802		565.401	37725	565.401	69341	565.402	73394
21977.6	0.000787187	0.00112	0.000972113									12.75	0.03077	0.000105886	12.75	0.03077	9.72405e-05	12.75	0.03077	0.000107802		565.499	37701	565.501	69189	565.501	73402
21977.9	0.000777833	0.000782964	0.000898686									12.8	0.03077	0.000105886	12.8	0.03077	9.72405e-05	12.8	0.03077	0.000107802		565.601	37700	565.601	69236	565.6	73338
21978.3	0.00079643	0.000880292	0.000669345									12.85	0.03077	0.000105886	12.85	0.03077	9.72405e-05	12.85	0.03077	0.000107802		565.702	37689.5	565.696	69170	565.7	73312
21978.7	0.000925655	0.00112	0.000859163									12.9	0.03077	0.000105886	12.9	0.03077	9.72405e-05	12.9	0.03077	0.000107802		565.8	37681.5	565.802	69055	565.8	73292
21979.1	0.000659387	0.000991023	0.000747815									12.95	0.03077	0.000105886	12.95	0.03077	9.72405e-05	12.95	0.03077	0.000107802		565.902	37663	565.899	69132	565.901	73179
21979.5	0.00047162	0.00103	0.000662671									13	0.03077	0.000105886	13	0.03077	9.72405e-05	13	0.03077	0.000107802		566.001	37647.5	566	69052	566	73271
21979.9	0.00103	0.000834213	0.000699704									13.05	0.03077	0.000105886	13.05	0.03077	9.72405e-05	13.05	0.03077	0.000107802		566.103	37663	566.098	69019	566.101	73218
21980.2	0.000851572	0.000715197	0.000455025									13.1	0.03077	0.000105886	13.1	0.03077	9.72405e-05	13.1	0.03077	0.000107802		566.198	37606	566.198	68973	566.2	73105
21980.6	0.00105	0.000718785	0.000591461									13.15	0.03077	0.000105886	13.15	0.03077	9.72405e-05	13.15	0.03077	0.000107802		566.302	37625	566.301	68911	566.303	73112
21981	0.000816385	0.000923854	0.000547223									13.2	0.03077	0.000105886	13.2	0.03077	9.72405e-05	13.2	0.03077	0.000107802		566.404	37629	566.4	68914	566.399	73027
21981.4	0.000928315	0.000828345	0.000528594									13.25	0.03077	0.000105886	13.25	0.03077	9.72405e-05	13.25	0.03077	0.000107802		566.5	37582.5	566.499	68804	566.502	72994
21981.8	0.000618605	0.000923007	0.00058788									13.3	0.03077	0.000105886	13.3	0.03077	9.72405e-05	13.3	0.03077	0.000107802		566.6	37591.5	566.605	68829	566.595	72989
21982.2	0.000986677	0.000796006	0.000639145									13.35	0.03077	0.000105886	13.35	0.03077	9.72405e-05	13.35	0.03077	0.000107802		566.693	37541.5	566.703	68739	566.703	72933
21982.6	0.000347773	0.00086172	0.000487872									13.4	0.03077	0.000105886	13.4	0.03077	9.72405e-05	13.4	0.03077	0.000107802		566.804	37567.5	566.802	68643	566.797	72865
21983	0.000582556	0.000830368	0.000623327									13.45	0.03077	0.000105886	13.45	0.03077	9.72405e-05	13.45	0.03077	0.000107802		566.907	37488	566.902	68644	566.896	72799
21983.4	0.000380308	0.000786899	0.000599561									13.5	0.03077	0.000105886	13.5	0.03077	9.72405e-05	13.5	0.03077	0.000107802		567.003	37465	567.002	68574	566.991	72888
21983.7	0.000350009	0.000599402	0.000352478									13.55	0.03077	0.000105886	13.55	0.03077	9.72405e-05	13.55	0.03077	0.000107802		567.1	37447.5	567.101	68565	567.105	72842
21984.1	0.000857003	0.000678624	0.000525119									13.6	0.03077	0.000105886	13.6	0.03077	9.72405e-05	13.6	0.03077	0.000107802		567.201	37376.5	567.199	68552	567.198	72761
21984.5	0.000395878	0.000700781	0.000412517									13.65	0.03077	0.000105886	13.65	0.03077	9.72405e-05	13.65	0.03077	0.000107802		567.297	37381.5	567.312	68506	567.298	72744
21984.8	0.000678097	0.000764903	0.000348931									13.7	0.03077	0.000105886	13.7	0.03077	9.72405e-05	13.7	0.03077	0.000107802		567.4	37338.5	567.401	68433	567.4	72671
21985.2	0.000479575	0.000625026	0.000249754									13.75	0.03077	0.000105886	13.75	0.03077	9.72405e-05	13.75	0.03077	0.000107802		567.497	37321	567.5	68373	567.503	72638
21985.5	0.000310724	0.00055274	0.000361963									13.8	0.03077	0.000105886	13.8	0.03077	9.72405e-05	13.8	0.03077	0.000107802		567.601	37303	567.596	68411	567.6	72610
21985.9	0.000618062	0.000690806	0.000406038									13.85	0.03077	0.000105886	13.85	0.03077	9.72405e-05	13.85	0.03077	0.000107802		567.702	37240	567.694	68338	567.705	72612
21986.2	0.000495362	0.000704801	0.000475283									13.9	0.03077	0.000105886	13.9	0.03077	9.72405e-05	13.9	0.03077	0.000107802		567.799	37230.5	567.799	68248	567.804	72507
21986.6	0.000257757	0.00047871	0.000487835									13.95	0.03077	0.000105886	13.95	0.03077	9.72405e-05	13.95	0.03077	0.000107802		567.903	37208	567.901	68272	567.896	72471
21986.9	0.000456374	0.000450311	0.000485855									14	0.03077	0.000105886	14	0.03077	9.72405e-05	14	0.03077	0.000107802		567.998	37197.5	568.003	68213	568.002	72504
21987.3	0.000449589	0.000581093	0.000417858									14.05	0.03077	0.000105886	14.05	0.03077	9.72405e-05	14.05	0.03077	0.000107802		568.103	37147.5	568.1	68211	568.1	72392
21987.6	0.000311667	0.000630576	0.000390476									14.1	0.03077	0.000105886	14.1	0.03077	9.72405e-05	14.1	0.03077	0.000107802		568.204	37096	568.201	68218	568.202	72439
21988	0.000517046	0.00056195	0.000306411									14.15	0.03077	0.000105886	14.15	0.03077	9.72405e-05	14.15	0.03077	0.000107802		568.302	37109.5	568.3	68173	568.304	72370
21988.3	0.000647404	0.00041348	0.000285472									14.2	0.03077	0.000105886	14.2	0.03077	9.72405e-05	14.2	0.03077	0.000107802		568.398	37061	568.4	68103	568.4	72349
21988.7	0.000128311	0.000564668	0.000257923									14.25	0.03077	0.000105886	14.25	0.03077	9.72405e-05	14.25	0.03077	0.000107802		568.5	37030	568.505	68073	568.501	72303
21989	0.0004475	0.000401228	0.000454346									14.3	0.03077	0.000105886	14.3	0.03077	9.72405e-05	14.3	0.03077	0.000107802		568.603	37017.5	568.601	68116	568.6	72251
21989.3	0.000340726	0.000511121	0.000283914									14.35	0.03077	0.000105886	14.35	0.03077	9.72405e-05	14.35	0.03077	0.000107802		568.702	36979	568.701	68011	568.701	72155
21989.6	0.000195902	0.000535387	0.000302175									14.4	0.03077	0.000105886	14.4	0.03077	9.72405e-05	14.4	0.03077	0.000107802		568.802	36993.5	568.806	68027	568.802	72131
21990	0.0003469	0.000559066	0.000135693									14.45	0.03077	0.000105886	14.45	0.03077	9.72405e-05	14.45	0.03077	0.000107802		568.9	36969.5	568.899	68035	568.899	72168
21990.2	0.000520831	0.000432301	0.000465731									14.5	0.03077	0.000105886	14.5	0.03077	9.72405e-05	14.5	0.03077	0.000107802		568.998	36950	569	67964	568.997	72094
21990.5	-6.00763e-05	0.000345216	0.000262997									14.55	0.03077	0.000105886	14.55	0.03077	9.72405e-05	14.55	0.03077	0.000107802		569.101	36912	569.103	67968	569.102	72038
21990.8	0.000541274	0.000284618	0.000294501									14.6	0.03077	0.000105886	14.6	0.03077	9.72405e-05	14.6	0.03077	0.000107802		569.197	36909.5	569.201	67994	569.199	72075
21991.1	8.07471e-05	0.000323625	0.000319063									14.65	0.03077	0.000105886	14.65	0.03077	9.72405e-05	14.65	0.03077	0.000107802		569.301	36897.5	569.307	67952	569.298	72014
21991.4	0.000407976	0.000326922	0.000221413									14.7	0.03077	0.000105886	14.7	0.03077	9.72405e-05	14.7	0.03077	0.000107802		569.399	36846	569.4	67878	569.401	72014
21991.7	0.000422179	0.000220362	0.000141947									14.75	0.03077	0.000105886	14.75	0.03077	9.72405e-05	14.75	0.03077	0.000107802		569.501	36889	569.499	67866	569.501	71987
21992	0.000115485	0.000231452	0.000235147									14.8	0.03077	0.000105886	14.8	0.03077	9.72405e-05	14.8	0.03077	0.000107802		569.6	36866.5	569.6	67869	569.6	71980
21992.3	-0.000197683	0.000240858	0.000224058									14.85	0.03077	0.000105886	14.85	0.03077	9.72405e-05	14.85	0.03077	0.000107802		569.701	36870	569.697	67761	569.697	71915
21992.6	0.000342903	0.000336726	0.000134395									14.9	0.03077	0.000105886	14.9	0.03077	9.72405e-05	14.9	0.03077	0.000107802		569.803	36840.5	569.802	67837	569.8	71919
21992.9	9.81523e-05	0.000222747	9.96664e-05									14.95	0.03077	0.000105886	14.95	0.03077	9.72405e-05	14.95	0.03077	0.000107802		569.902	36865	569.9	67822	569.902	71938
21993.2	-0.000230996	0.000176667	2.75967e-05									15	0.03077	0.000105886	15	0.03077	9.72405e-05	15	0.03077	0.000107802		569.997	36911	570.003	67742	570.002	71859
21993.5	0.000492249	0.000182463	-0.000112667									0	0.06154	6.80302e-05	0	0.06154	6.36122e-05	0	0.06154	6.9085e-05		570.099	36865.5	570.1	67774	570.102	71869
21993.8	0.000309352	0.000239127	-3.69116e-05									0.05	0.06154	6.80302e-05	0.05	0.06154	6.36122e-05	0.05	0.06154	6.90851e-05		570.208	36919.5	570.205	67740	570.199	71842
21994.1	0.000307198	9.19558e-05	1.66134e-05									0.1	0.06154	6.80303e-05	0.1	0.06154	6.36122e-05	0.1	0.06154	6.90851e-05		570.302	36926.5	570.305	67779	570.306	71879
21994.4	-2.89916e-05	0.000102767	0.000168855									0.15	0.06154	6.80303e-05	0.15	0.06154	6.36122e-05	0.15	0.06154	6.90852e-05		570.401	36889	570.4	67747	570.401	71868
21994.7	0.000190774	0.000102872	1.04654e-05									0.2	0.06154	6.80304e-05	0.2	0.06154	6.36122e-05	0.2	0.06154	6.90852e-05		570.502	36960.5	570.499	67758	570.505	71875
21995.1	0.000373587	1.5315e-05	-0.000179931									0.25	0.06154	6.80304e-05	0.25	0.06154	6.36122e-05	0.25	0.06154	6.90853e-05		570.602	36965	570.601	67750	570.601	71920
21995.4	7.537e-05	-7.51798e-05	8.42826e-05									0.3	0.06154	6.80305e-05	0.3	0.06154	6.36123e-05	0.3	0.06154	6.90854e-05		570.698	36972	570.703	67666	570.705	71931
21995.7	-0.000169246	-1.73914e-05	0.000223604									0.35	0.06154	6.80305e-05	0.35	0.06154	6.36123e-05	0.35	0.06154	6.90854e-05		570.799	36998.5	570.801	67760	570.797	72099
21996	0.000135556	-3.55415e-05	1.44802e-05									0.4	0.06154	6.80306e-05	0.4	0.06154	6.36123e-05	0.4	0.06154	6.90855e-05		570.901	37014	570.896	67749	570.899	72074
21996.4	2.10007e-05	3.45512e-05	-7.80828e-05									0.45	0.06154	6.80306e-05	0.45	0.06154	6.36123e-05	0.45	0.06154	6.90855e-05		571.004	37048.5	570.994	67723	571.005	72035
21996.8	4.42811e-05	0.000216666	5.70708e-05									0.5	0.06154	6.80306e-05	0.5	0.06154	6.36123e-05	0.5	0.06154	6.90856e-05		571.098	37045.5	571.095	67766	571.101	72078
21997.1	-7.39743e-07	-7.3222e-05	0.000218284									0.55	0.06154	6.80307e-05	0.55	0.06154	6.36123e-05	0.55	0.06154	6.90856e-05		571.199	37119.5	571.2	67732	571.201	72093
21997.5	-0.000374081	3.51516e-05	0.000247638									0.6	0.06154	6.80307e-05	0.6	0.06154	6.36123e-05	0.6	0.06154	6.90857e-05		571.299	37131.5	571.297	67743	571.302	72079
21997.9	-9.81507e-05	-1.35623e-06	0.000127554									0.65	0.06154	6.80308e-05	0.65	0.06154	6.36123e-05	0.65	0.06154	6.90857e-05		571.407	37128.5	571.402	67874	571.401	72095
21998.3	-0.00017327	-3.59017e-05	-0.000176772									0.7	0.06154	6.80308e-05	0.7	0.06154	6.36123e-05	0.7	0.06154	6.90858e-05		571.502	37196.5	571.5	67951	571.502	72164
21998.8	-0.0003399	0.00018507	-0.000141766									0.75	0.06154	6.80308e-05	0.75	0.06154	6.36124e-05	0.75	0.06154	6.90858e-05		571.601	37221.5	571.601	67917	571.601	72136
21999.2	0.000157569	0.000157902	-4.91622e-05									0.8	0.06154	6.80309e-05	0.8	0.06154	6.36124e-05	0.8	0.06154	6.90859e-05		571.7	37258.5	571.704	67885	571.699	72131
21999.6	-0.000237848	3.8663e-05	-5.4623e-05									0.85	0.06154	6.80309e-05	0.85	0.06154	6.36124e-05	0.85	0.06154	6.90859e-05		571.798	37295.5	571.802	67954	571.801	72213
22000	-0.000206473	-0.000213103	-0.000471233									0.9	0.06154	6.8031e-05	0.9	0.06154	6.36124e-05	0.9	0.06154	6.9086e-05		571.9	37332	571.902	67943	571.903	72212
22000.4	0.000114364	-0.000115993	-0.000105788									0.95	0.06154	6.8031e-05	0.95	0.06154	6.36124e-05	0.95	0.06154	6.9086e-05		571.998	37356.5	572.002	67947	571.999	72228
22000.8	-0.000403747	-0.000138035	-0.000195718									1	0.06154	6.8031e-05	1	0.06154	6.36124e-05	1	0.06154	6.90861e-05		572.1	37371.5	572.103	68000	572.1	72285
22001.1	0.000253331	-4.89157e-05	-8.06424e-05									1.05	0.06154	6.80311e-05	1.05	0.06154	6.36124e-05	1.05	0.06154	6.90861e-05		572.201	37449	572.2	67998	572.205	72309
22001.5	-0.000173819	-0.000169106	-0.000176092									1.1	0.06154	6.80311e-05	1.1	0.06154	6.36124e-05	1.1	0.06154	6.90862e-05		572.301	37454.5	572.298	67960	572.301	72252
22001.9	-0.000409974	1.35392e-05	-0.000330868									1.15	0.06154	6.80311e-05	1.15	0.06154	6.36124e-05	1.15	0.06154	6.90862e-05		572.402	37482	572.403	67985	572.398	72316
22002.3	-0.000432595	-0.000181201	-0.000154695									1.2	0.06154	6.80312e-05	1.2	0.06154	6.36124e-05	1.2	0.06154	6.90862e-05		572.497	37523.5	572.5	68042	572.502	72375
22002.6	7.22137e-05	-8.20597e-05	-0.000145847									1.25	0.06154	6.80312e-05	1.25	0.06154	6.36124e-05	1.25	0.06154	6.90863e-05		572.597	37562.5	572.595	67987	572.601	72341
22003	-0.000324135	-5.53702e-05	-0.000372014									1.3	0.06154	6.80312e-05	1.3	0.06154	6.36124e-05	1.3	0.06154	6.90863e-05		572.699	37617	572.701	68077	572.695	72422
22003.4	-0.000139996	-0.000242853	-0.000493164									1.35	0.06154	6.80312e-05	1.35	0.06154	6.36124e-05	1.35	0.06154	6.90864e-05		572.804	37645.5	572.799	68079	572.798	72462
22003.8	-0.000306765	-3.33191e-05	-2.3979e-05									1.4	0.06154	6.80313e-05	1.4	0.06154	6.36124e-05	1.4	0.06154	6.90864e-05		572.902	37697	572.899	68048	572.903	72500
22004.2	-7.67681e-05	-0.00023757	-0.000201666									1.45	0.06154	6.80313e-05	1.45	0.06154	6.36124e-05	1.45	0.06154	6.90865e-05		573.003	37706	573.001	68099	572.995	72516
22004.7	-0.000464743	-9.21086e-06	-0.00029277									1.5	0.06154	6.80313e-05	1.5	0.06154	6.36124e-05	1.5	0.06154	6.90865e-05		573.103	37766	573.102	68144	573.101	72549
22005	-0.000380822	-0.00015978	-0.00048225									1.55	0.06154	6.80314e-05	1.55	0.06154	6.36124e-05	1.55	0.06154	6.90865e-05		573.199	37821.5	573.197	68177	573.2	72598
22005.4	-0.00034114	-0.000211658	-0.000136735									1.6	0.06154	6.80314e-05	1.6	0.06154	6.36124e-05	1.6	0.06154	6.90866e-05		573.3	37824	573.301	68125	573.298	72550
22005.8	-0.000272053	-0.000191868	-0.000152793									1.65	0.06154	6.80314e-05	1.65	0.06154	6.36124e-05	1.65	0.06154	6.90866e-05		573.399	37891	573.399	68185	573.398	72635
22006.1	-0.000417488	-0.00050261	-0.000515235									1.7	0.06154	6.80314e-05	1.7	0.06154	6.36124e-05	1.7	0.06154	6.90866e-05		573.497	37926.5	573.501	68208	573.499	72702
22006.5	-0.000348166	-0.000560703	-0.000405029									1.75	0.06154	6.80315e-05	1.75	0.06154	6.36124e-05	1.75	0.06154	6.90867e-05		573.6	37979	573.599	68145	573.603	72717
22006.9	-0.000203021	-0.000276434	-0.000356242									1.8	0.06154	6.80315e-05	1.8	0.06154	6.36124e-05	1.8	0.06154	6.90867e-05		573.699	38022.5	573.7	68271	573.701	72895
22007.2	-0.000684387	-0.000229818	-0.000530862									1.85	0.06154	6.80315e-05	1.85	0.06154	6.36123e-05	1.85	0.06154	6.90868e-05		573.804	38066	573.799	68284	573.798	72951
22007.6	-0.00014212	-0.000355335	-0.000422195									1.9	0.06154	6.80315e-05	1.9	0.06154	6.36123e-05	1.9	0.06154	6.90868e-05		573.898	38242.5	573.904	68311	573.902	72973
22008	-0.000195107	-0.000271156	-0.00026854									1.95	0.06154	6.80315e-05	1.95	0.06154	6.36123e-05	1.95	0.06154	6.90868e-05		573.998	38261.5	574.004	68407	574.003	73108
22008.3	-0.000179852	-0.000360285	-0.000375858									2	0.06154	6.80316e-05	2	0.06154	6.36123e-05	2	0.06154	6.90869e-05		574.101	38331	574.098	68438	574.101	73161
22008.7	-0.000531829	-0.000271037	-0.000356135									2.05	0.06154	6.80316e-05	2.05	0.06154	6.36123e-05	2.05	0.06154	6.90869e-05		574.201	38369	574.201	68485	574.204	73332
22009	-0.000470444	-0.000440573	-0.000351927									2.1	0.06154	6.80316e-05	2.1	0.06154	6.36123e-05	2.1	0.06154	6.90869e-05		574.303	38379	574.299	68520	574.301	73465
22009.4	-0.000424059	-0.000181013	-0.000579135									2.15	0.06154	6.80316e-05	2.15	0.06154	6.36123e-05	2.15	0.06154	6.90869e-05		574.399	38491	574.4	68667	574.399	73632
22009.7	-0.00056272	-0.000396921	-0.00067588									2.2	0.06154	6.80316e-05	2.2	0.06154	6.36123e-05	2.2	0.06154	6.9087e-05		574.499	38517	574.5	68719	574.504	73737
22010.1	-0.0003791	-0.000359435	-0.000477505									2.25	0.06154	6.80317e-05	2.25	0.06154	6.36123e-05	2.25	0.06154	6.9087e-05		574.601	38566.5	574.603	68731	574.6	73773
22010.4	-0.000607365	-0.000479417	-0.00025051									2.3	0.06154	6.80317e-05	2.3	0.06154	6.36122e-05	2.3	0.06154	6.9087e-05		574.704	38642.5	574.699	68797	574.704	73954
22010.8	-0.000563283	-0.00025257	-0.000441872									2.35	0.06154	6.80317e-05	2.35	0.06154	6.36122e-05	2.35	0.06154	6.90871e-05		574.797	38684.5	574.799	68832	574.803	74039
22011.1	-0.000555385	-0.000264503	-0.000489837									2.4	0.06154	6.80317e-05	2.4	0.06154	6.36122e-05	2.4	0.06154	6.90871e-05		574.9	38696	574.898	68848	574.902	74072
22011.4	-0.000418851	-0.000549167	-0.000556648									2.45	0.06154	6.80317e-05	2.45	0.06154	6.36122e-05	2.45	0.06154	6.90871e-05		574.999	38733	575.003	68915	575.003	74239
22011.7	-0.000572409	-0.000620887	-0.000650655									2.5	0.06154	6.80317e-05	2.5	0.06154	6.36122e-05	2.5	0.06154	6.90871e-05		575.101	38792.5	575.102	69034	575.096	74341
22012	-0.000497516	-0.000482629	-0.000605848									2.55	0.06154	6.80317e-05	2.55	0.06154	6.36122e-05	2.55	0.06154	6.90872e-05		575.199	38808.5	575.201	68941	575.207	74420
22012.3	-0.000828174	-0.000507414	-0.000504722									2.6	0.06154	6.80318e-05	2.6	0.06154	6.36121e-05	2.6	0.06154	6.90872e-05		575.3	38858	575.301	68978	575.303	74537
22012.6	-0.000675391	-0.000451312	-0.00022521									2.65	0.06154	6.80318e-05	2.65	0.06154	6.36121e-05	2.65	0.06154	6.90872e-05		575.396	38939	575.4	69018	575.399	74599
22012.9	-0.00026473	-0.000335908	-0.000651699									2.7	0.06154	6.80318e-05	2.7	0.06154	6.36121e-05	2.7	0.06154	6.90872e-05		575.497	38953	575.5	68951	575.5	74594
22013.2	-0.000641827	-0.000442187	-0.000722626									2.75	0.06154	6.80318e-05	2.75	0.06154	6.36121e-05	2.75	0.06154	6.90873e-05		575.599	38998	575.601	69043	575.6	74609
22013.5	-0.000259322	-0.000413018	-0.00048505									2.8	0.06154	6.80318e-05	2.8	0.06154	6.36121e-05	2.8	0.06154	6.90873e-05		575.702	39049.5	575.7	69084	575.706	74644
22013.8	-0.000589925	-0.000550092	-0.000550059									2.85	0.06154	6.80318e-05	2.85	0.06154	6.3612e-05	2.85	0.06154	6.90873e-05		575.805	39112.5	575.803	69117	575.799	74631
22014.1	-9.39888e-05	-0.000542781	-0.000558804									2.9	0.06154	6.80318e-05	2.9	0.06154	6.3612e-05	2.9	0.06154	6.90873e-05		575.9	39140	575.891	69178	575.901	74674
22014.4	-0.000614969	-0.000688166	-0.000246772									2.95	0.06154	6.80318e-05	2.95	0.06154	6.3612e-05	2.95	0.06154	6.90873e-05		576.008	39168.5	576.003	69241	576.003	74817
22014.7	-0.000639102	-0.000480055	-0.000337954									3	0.06154	6.80318e-05	3	0.06154	6.3612e-05	3	0.06154	6.90874e-05		576.1	39237.5	576.092	69326	576.1	74963
22015	-0.000662719	-0.000618093	-0.000508528									3.05	0.06154	6.80318e-05	3.05	0.06154	6.3612e-05	3.05	0.06154	6.90874e-05		576.2	39234	576.198	69297	576.197	75054
22015.3	-0.000381515	-0.000451668	-0.000535761									3.1	0.06154	6.80318e-05	3.1	0.06154	6.36119e-05	3.1	0.06154	6.90874e-05		576.302	39302	576.3	69437	576.303	75219
22015.6	-0.000787152	-0.000664184	-0.000796401									3.15	0.06154	6.80318e-05	3.15	0.06154	6.36119e-05	3.15	0.06154	6.90874e-05		576.403	39317.5	576.401	69475	576.4	75376
22015.9	-0.000551191	-0.000740363	-0.000824848									3.2	0.06154	6.80318e-05	3.2	0.06154	6.36119e-05	3.2	0.06154	6.90874e-05		576.497	39321	576.501	69415	576.501	75387
22016.2	-0.000621295	-0.000610819	-0.000449781									3.25	0.06154	6.80318e-05	3.25	0.06154	6.36119e-05	3.25	0.06154	6.90874e-05		576.592	39372	576.602	69455	576.601	75476
22016.6	-0.000606045	-0.000579311	-0.000443198									3.3	0.06154	6.80318e-05	3.3	0.06154	6.36118e-05	3.3	0.06154	6.90874e-05		576.703	39393	576.699	69447	576.702	75488
22016.9	-0.000148745	-0.000517101	-0.0005579									3.35	0.06154	6.80318e-05	3.35	0.06154	6.36118e-05	3.35	0.06154	6.90875e-05		576.804	39431.5	576.798	69464	576.8	75386
22017.2	-0.000601098	-0.0004986	-0.000559738									3.4	0.06154	6.80318e-05	3.4	0.06154	6.36118e-05	3.4	0.06154	6.90875e-05		576.905	39450.5	576.902	69468	576.892	75405
22017.5	-0.000448741	-0.000624564	-0.000603842									3.45	0.06154	6.80318e-05	3.45	0.06154	6.36117e-05	3.45	0.06154	6.90875e-05		577	39485.5	577	69475	577.001	75392
22017.8	-0.000264702	-0.000522552	-0.000557151									3.5	0.06154	6.80318e-05	3.5	0.06154	6.36117e-05	3.5	0.06154	6.90875e-05		577.102	39530	577.104	69470	577.102	75358
22018.2	-0.000480242	-0.00048322	-0.00056741									3.55	0.06154	6.80318e-05	3.55	0.06154	6.36117e-05	3.55	0.06154	6.90875e-05		577.199	39516.5	577.205	69460	577.203	75296
22018.5	-0.000556212	-0.000587257	-0.000556296									3.6	0.06154	6.80318e-05	3.6	0.06154	6.36116e-05	3.6	0.06154	6.90875e-05		577.3	39561.5	577.303	69519	577.303	75320
22018.9	-0.000716204	-0.000627933	-0.000840228									3.65	0.06154	6.80318e-05	3.65	0.06154	6.36116e-05	3.65	0.06154	6.90875e-05		577.397	39595.5	577.402	69497	577.39	75334
22019.3	-0.00116	-0.000743244	-0.0004112									3.7	0.06154	6.80318e-05	3.7	0.06154	6.36116e-05	3.7	0.06154	6.90875e-05		577.501	39567	577.5	69520	577.499	75233
22019.7	-0.000593449	-0.000586994	-0.000816562									3.75	0.06154	6.80318e-05	3.75	0.06154	6.36116e-05	3.75	0.06154	6.90875e-05		577.602	39632	577.598	69537	577.601	75271
22020.1	-0.00050027	-0.000495749	-0.000714095									3.8	0.06154	6.80318e-05	3.8	0.06154	6.36115e-05	3.8	0.06154	6.90875e-05		577.699	39643	577.698	69506	577.691	75218
22020.5	-0.000505407	-0.00051191	-0.000810645									3.85	0.06154	6.80318e-05	3.85	0.06154	6.36115e-05	3.85	0.06154	6.90876e-05		577.802	39649.5	577.797	69466	577.793	75149
22020.9	-0.0005731	-0.000777091	-0.000633805									3.9	0.06154	6.80318e-05	3.9	0.06154	6.36114e-05	3.9	0.06154	6.90876e-05		577.902	39660.5	577.901	69501	577.898	75176
22021.4	-0.000694641	-0.000633905	-0.000537635									3.95	0.06154	6.80318e-05	3.95	0.06154	6.36114e-05	3.95	0.06154	6.90876e-05		578.002	39685.5	578.002	69498	578.003	75100
22021.8	-0.000655246	-0.000747323	-0.000767147									4	0.06154	6.80318e-05	4	0.06154	6.36114e-05	4	0.06154	6.90876e-05		578.098	39707.5	578.098	69405	578.099	75015
22022.1	-0.000815135	-0.000636077	-0.000696277									4.05	0.06154	6.80318e-05	4.05	0.06154	6.36113e-05	4.05	0.06154	6.90876e-05		578.199	39693.5	578.198	69490	578.202	75003
22022.5	-0.000662237	-0.00059842	-0.000631167									4.1	0.06154	6.80318e-05	4.1	0.06154	6.36113e-05	4.1	0.06154	6.90876e-05		578.306	39761	578.301	69446	578.303	74956
22022.9	-0.000944256	-0.000575031	-0.000657001									4.15	0.06154	6.80318e-05	4.15	0.06154	6.36113e-05	4.15	0.06154	6.90876e-05		578.397	39783	578.4	69475	578.403	74868
22023.3	-0.000668733	-0.000706118	-0.000559237									4.2	0.06154	6.80318e-05	4.2	0.06154	6.36112e-05	4.2	0.06154	6.90876e-05		578.498	39779.5	578.492	69454	578.501	74843
22023.6	-0.00101	-0.000642492	-0.00051867									4.25	0.06154	6.80318e-05	4.25	0.06154	6.36112e-05	4.25	0.06154	6.90876e-05		578.601	39836	578.606	69458	578.601	74858
22024	-0.000683102	-0.000482752	-0.000797717									4.3	0.06154	6.80317e-05	4.3	0.06154	6.36111e-05	4.3	0.06154	6.90876e-05		578.701	39808	578.703	69458	578.699	74815
22024.4	-0.000643338	-0.000817821	-0.000841687									4.35	0.06154	6.80317e-05	4.35	0.06154	6.36111e-05	4.35	0.06154	6.90876e-05		578.802	39818.5	578.801	69394	578.799	74772
22024.8	-0.000851524	-0.000848235	-0.000488767									4.4	0.06154	6.80317e-05	4.4	0.06154	6.36111e-05	4.4	0.06154	6.90876e-05		578.901	39843	578.904	69467	578.905	74781
22025.2	-0.000719944	-0.000611837	-0.00075978									4.45	0.06154	6.80317e-05	4.45	0.06154	6.3611e-05	4.45	0.06154	6.90876e-05		578.998	39870	578.998	69444	578.994	74758
22025.6	-0.000763018	-0.000749755	-0.000525045									4.5	0.06154	6.80317e-05	4.5	0.06154	6.3611e-05	4.5	0.06154	6.90876e-05		579.106	39833.5	579.096	69406	579.098	74650
22026	-0.000633115	-0.000911825	-0.000809046									4.55	0.06154	6.80317e-05	4.55	0.06154	6.36109e-05	4.55	0.06154	6.90876e-05		579.203	39851	579.2	69472	579.199	74723
22026.4	-0.000394168	-0.000591354	-0.000604219									4.6	0.06154	6.80316e-05	4.6	0.06154	6.36109e-05	4.6	0.06154	6.90876e-05		579.297	39860.5	579.302	69423	579.302	74733
22026.8	-0.000698566	-0.000717569	-0.000621267									4.65	0.06154	6.80316e-05	4.65	0.06154	6.36108e-05	4.65	0.06154	6.90876e-05		579.404	39862	579.403	69410	579.4	74606
22027.2	-0.000522412	-0.000650429	-0.000574899									4.7	0.06154	6.80316e-05	4.7	0.06154	6.36108e-05	4.7	0.06154	6.90875e-05		579.492	39887.5	579.501	69446	579.501	74679
22027.6	-0.00066946	-0.000670768	-0.000711613									4.75	0.06154	6.80316e-05	4.75	0.06154	6.36107e-05	4.75	0.06154	6.90875e-05		579.6	39903.5	579.591	69459	579.604	74666
22027.9	-0.00072171	-0.000705919	-0.000386714									4.8	0.06154	6.80316e-05	4.8	0.06154	6.36107e-05	4.8	0.06154	6.90875e-05		579.703	39918	579.703	69405	579.699	74632
22028.3	-0.000352785	-0.000750645	-0.00075689									4.85	0.06154	6.80316e-05	4.85	0.06154	6.36106e-05	4.85	0.06154	6.90875e-05		579.8	39894.5	579.8	69435	579.804	74615
22028.7	-0.000469724	-0.000702611	-0.000827051									4.9	0.06154	6.80315e-05	4.9	0.06154	6.36106e-05	4.9	0.06154	6.90875e-05		579.901	39917.5	579.902	69456	579.901	74598
22029	-0.000522649	-0.000706612	-0.000764154									4.95	0.06154	6.80315e-05	4.95	0.06154	6.36105e-05	4.95	0.06154	6.90875e-05		580.003	39939.5	580.007	69444	579.999	74621
22029.4	-0.000736403	-0.000523299	-0.00064141									5	0.06154	6.80315e-05	5	0.06154	6.36105e-05	5	0.06154	6.90875e-05
22029.7	-0.000514009	-0.000670871	-0.000690306									5.05	0.06154	6.80315e-05	5.05	0.06154	6.36104e-05	5.05	0.06154	6.90875e-05
22030.1	-0.000806065	-0.000624463	-0.000694611									5.1	0.06154	6.80314e-05	5.1	0.06154	6.36104e-05	5.1	0.06154	6.90875e-05
22030.4	-0.000186008	-0.000641888	-0.000577146									5.15	0.06154	6.80314e-05	5.15	0.06154	6.36103e-05	5.15	0.06154	6.90875e-05
22030.8	-0.000660763	-0.000866012	-0.000539272									5.2	0.06154	6.80314e-05	5.2	0.06154	6.36103e-05	5.2	0.06154	6.90874e-05
22031.1	-0.000569756	-0.000682646	-0.000524449									5.25	0.06154	6.80314e-05	5.25	0.06154	6.36102e-05	5.25	0.06154	6.90874e-05
22031.5	-0.000507179	-0.00084467	-0.000545707									5.3	0.06154	6.80313e-05	5.3	0.06154	6.36102e-05	5.3	0.06154	6.90874e-05
22031.9	-0.000798983	-0.000859269	-0.00053314									5.35	0.06154	6.80313e-05	5.35	0.06154	6.36101e-05	5.35	0.06154	6.90874e-05
22032.2	-0.000813925	-0.000500759	-0.00072234									5.4	0.06154	6.80313e-05	5.4	0.06154	6.36101e-05	5.4	0.06154	6.90874e-05
22032.5	-0.000815695	-0.000619492	-0.000623505									5.45	0.06154	6.80313e-05	5.45	0.06154	6.361e-05	5.45	0.06154	6.90874e-05
22032.9	-0.000546932	-0.000749482	-0.000780943									5.5	0.06154	6.80312e-05	5.5	0.06154	6.36099e-05	5.5	0.06154	6.90874e-05
22033.2	-0.000662403	-0.000563944	-0.000486029									5.55	0.06154	6.80312e-05	5.55	0.06154	6.36099e-05	5.55	0.06154	6.90873e-05
22033.5	-0.000840357	-0.000749535	-0.000705352									5.6	0.06154	6.80312e-05	5.6	0.06154	6.36098e-05	5.6	0.06154	6.90873e-05
22033.8	-0.000473243	-0.000836754	-0.000461531									5.65	0.06154	6.80311e-05	5.65	0.06154	6.36098e-05	5.65	0.06154	6.90873e-05
22034.1	-0.000942671	-0.000614055	-0.000569075									5.7	0.06154	6.80311e-05	5.7	0.06154	6.36097e-05	5.7	0.06154	6.90873e-05
22034.4	-0.000468644	-0.00082467	-0.000458179									5.75	0.06154	6.80311e-05	5.75	0.06154	6.36096e-05	5.75	0.06154	6.90873e-05
22034.7	-0.000331228	-0.00061168	-0.000468476									5.8	0.06154	6.8031e-05	5.8	0.06154	6.36096e-05	5.8	0.06154	6.90872e-05
22035	-0.000700883	-0.00061618	-0.000563396									5.85	0.06154	6.8031e-05	5.85	0.06154	6.36095e-05	5.85	0.06154	6.90872e-05
22035.3	-0.000572045	-0.000713957	-0.000546909									5.9	0.06154	6.8031e-05	5.9	0.06154	6.36095e-05	5.9	0.06154	6.90872e-05
22035.6	-0.000565796	-0.000586763	-0.000297992									5.95	0.06154	6.80309e-05	5.95	0.06154	6.36094e-05	5.95	0.06154	6.90872e-05
22035.9	-0.000704425	-0.000600641	-0.000461971									6	0.06154	6.80309e-05	6	0.06154	6.36093e-05	6	0.06154	6.90871e-05
22036.2	-0.000499703	-0.000634359	-0.000553989									6.05	0.06154	6.80309e-05	6.05	0.06154	6.36093e-05	6.05	0.06154	6.90871e-05
22036.5	-0.000515396	-0.000641073	-0.000652939									6.1	0.06154	6.80308e-05	6.1	0.06154	6.36092e-05	6.1	0.06154	6.90871e-05
22036.8	-0.00053216	-0.000594327	-0.000594055									6.15	0.06154	6.80308e-05	6.15	0.06154	6.36091e-05	6.15	0.06154	6.90871e-05
22037.1	-0.000663178	-0.000261676	-0.000177137									6.2	0.06154	6.80308e-05	6.2	0.06154	6.36091e-05	6.2	0.06154	6.9087e-05
22037.4	-0.000802706	-0.000602438	-0.000546047									6.25	0.06154	6.80307e-05	6.25	0.06154	6.3609e-05	6.25	0.06154	6.9087e-05
22037.7	-0.000986716	-0.000531697	-0.00046507									6.3	0.06154	6.80307e-05	6.3	0.06154	6.36089e-05	6.3	0.06154	6.9087e-05
22038	-0.000229372	-0.000720636	-0.000488603									6.35	0.06154	6.80306e-05	6.35	0.06154	6.36089e-05	6.35	0.06154	6.90869e-05
22038.4	-0.000690569	-0.000695014	-0.000631104									6.4	0.06154	6.80306e-05	6.4	0.06154	6.36088e-05	6.4	0.06154	6.90869e-05
22038.7	-0.000107721	-0.00053102	-0.000513402									6.45	0.06154	6.80305e-05	6.45	0.06154	6.36087e-05	6.45	0.06154	6.90869e-05
22039	-7.92591e-05	-0.00065655	-0.000576401									6.5	0.06154	6.80305e-05	6.5	0.06154	6.36087e-05	6.5	0.06154	6.90869e-05
22039.3	-0.000609857	-0.000545151	-0.000448922									6.55	0.06154	6.80305e-05	6.55	0.06154	6.36086e-05	6.55	0.06154	6.90868e-05
22039.6	-0.000503011	-0.000653744	-0.000453891									6.6	0.06154	6.80304e-05	6.6	0.06154	6.36085e-05	6.6	0.06154	6.90868e-05
22039.9	-0.000387465	-0.000547552	-0.000464537									6.65	0.06154	6.80304e-05	6.65	0.06154	6.36084e-05	6.65	0.06154	6.90868e-05
22040.3	-0.0001589	-0.000449284	-0.000497131									6.7	0.06154	6.80303e-05	6.7	0.06154	6.36084e-05	6.7	0.06154	6.90867e-05
22040.6	-0.000173479	-0.000638793	-0.000401949									6.75	0.06154	6.80303e-05	6.75	0.06154	6.36083e-05	6.75	0.06154	6.90867e-05
22041	-0.00047921	-0.000556164	-0.000346432									6.8	0.06154	6.80302e-05	6.8	0.06154	6.36082e-05	6.8	0.06154	6.90866e-05
22041.4	-0.000424571	-0.000417074	-0.00058498									6.85	0.06154	6.80302e-05	6.85	0.06154	6.36081e-05	6.85	0.06154	6.90866e-05
22041.8	-7.97184e-05	-0.000552823	-0.000437847									6.9	0.06154	6.80301e-05	6.9	0.06154	6.36081e-05	6.9	0.06154	6.90866e-05
22042.2	-0.000169538	-0.000402886	-0.00030187									6.95	0.06154	6.80301e-05	6.95	0.06154	6.3608e-05	6.95	0.06154	6.90865e-05
22042.7	-0.000467094	-0.000554761	-0.000277896									7	0.06154	6.803e-05	7	0.06154	6.36079e-05	7	0.06154	6.90865e-05
22043.1	-0.000482765	-0.000488956	-0.000448623									7.05	0.06154	6.803e-05	7.05	0.06154	6.36078e-05	7.05	0.06154	6.90865e-05
22043.5	-0.000198119	-0.000481711	-0.00028556									7.1	0.06154	6.80299e-05	7.1	0.06154	6.36077e-05	7.1	0.06154	6.90864e-05
22043.9	-1.03211e-05	-0.000563497	-0.000168964									7.15	0.06154	6.80299e-05	7.15	0.06154	6.36077e-05	7.15	0.06154	6.90864e-05
22044.3	-0.000510264	-0.000393686	-0.000501241									7.2	0.06154	6.80298e-05	7.2	0.06154	6.36076e-05	7.2	0.06154	6.90863e-05
22044.7	-0.000109998	-0.000311907	-0.000267715									7.25	0.06154	6.80298e-05	7.25	0.06154	6.36075e-05	7.25	0.06154	6.90863e-05
22045.1	-1.67317e-05	-0.00016804	-0.000238145									7.3	0.06154	6.80297e-05	7.3	0.06154	6.36074e-05	7.3	0.06154	6.90862e-05
22045.4	-0.000254536	-0.000371397	-0.000370653									7.35	0.06154	6.80297e-05	7.35	0.06154	6.36073e-05	7.35	0.06154	6.90862e-05
22045.8	-4.74826e-05	-0.000250337	2.93328e-05									7.4	0.06154	6.80296e-05	7.4	0.06154	6.36073e-05	7.4	0.06154	6.90862e-05
22046.2	1.40929e-05	-0.000349914	-0.000177344									7.45	0.06154	6.80295e-05	7.45	0.06154	6.36072e-05	7.45	0.06154	6.90861e-05
22046.6	-0.000514394	-0.000210539	-0.000417447									7.5	0.06154	6.80295e-05	7.5	0.06154	6.36071e-05	7.5	0.06154	6.90861e-05
22047	-0.000276471	-0.000182914	-0.000119525									7.55	0.06154	6.80294e-05	7.55	0.06154	6.3607e-05	7.55	0.06154	6.9086e-05
22047.4	-9.09094e-05	-0.000289564	-0.00018832									7.6	0.06154	6.80294e-05	7.6	0.06154	6.36069e-05	7.6	0.06154	6.9086e-05
22047.7	-0.0001512	-0.000270138	-5.91567e-05									7.65	0.06154	6.80293e-05	7.65	0.06154	6.36068e-05	7.65	0.06154	6.90859e-05
22048.2	-0.000118109	-0.000242656	-0.000189171									7.7	0.06154	6.80293e-05	7.7	0.06154	6.36067e-05	7.7	0.06154	6.90859e-05
22048.6	0.000480665	-0.000292536	7.44109e-05									7.75	0.06154	6.80292e-05	7.75	0.06154	6.36067e-05	7.75	0.06154	6.90858e-05
22049	-0.000332555	-0.000113067	-2.49033e-05									7.8	0.06154	6.80291e-05	7.8	0.06154	6.36066e-05	7.8	0.06154	6.90858e-05
22049.4	-9.02378e-06	-5.2723e-05	0.000297605									7.85	0.06154	6.80291e-05	7.85	0.06154	6.36065e-05	7.85	0.06154	6.90857e-05
22049.7	4.40553e-05	-0.000128957	-2.11334e-05									7.9	0.06154	6.8029e-05	7.9	0.06154	6.36064e-05	7.9	0.06154	6.90857e-05
22050.1	2.88692e-05	-9.52067e-05	0.000374135									7.95	0.06154	6.80289e-05	7.95	0.06154	6.36063e-05	7.95	0.06154	6.90856e-05
22050.5	-3.92272e-05	-0.00010118	-3.26536e-05									8	0.06154	6.80289e-05	8	0.06154	6.36062e-05	8	0.06154	6.90856e-05
22050.8	-0.000178346	0.000133521	-5.51572e-05									8.05	0.06154	6.80288e-05	8.05	0.06154	6.36061e-05	8.05	0.06154	6.90855e-05
22051.2	-4.7721e-05	-0.00012554	-3.42496e-05									8.1	0.06154	6.80287e-05	8.1	0.06154	6.3606e-05	8.1	0.06154	6.90855e-05
22051.5	0.000129107	-5.90543e-05	0.000106567									8.15	0.06154	6.80287e-05	8.15	0.06154	6.36059e-05	8.15	0.06154	6.90854e-05
22051.9	0.00029067	-7.78867e-05	0.000258253									8.2	0.06154	6.80286e-05	8.2	0.06154	6.36058e-05	8.2	0.06154	6.90854e-05
22052.3	0.000336338	4.81511e-05	0.000290479									8.25	0.06154	6.80285e-05	8.25	0.06154	6.36057e-05	8.25	0.06154	6.90853e-05
22052.6	0.000298566	-5.11011e-05	0.000386737									8.3	0.06154	6.80285e-05	8.3	0.06154	6.36056e-05	8.3	0.06154	6.90852e-05
22053	0.000528815	3.09493e-05	0.000387298									8.35	0.06154	6.80284e-05	8.35	0.06154	6.36056e-05	8.35	0.06154	6.90852e-05
22053.3	0.000244569	8.06187e-05	0.000170977									8.4	0.06154	6.80283e-05	8.4	0.06154	6.36055e-05	8.4	0.06154	6.90851e-05
22053.7	0.000197375	0.000154353	0.000412356									8.45	0.06154	6.80283e-05	8.45	0.06154	6.36054e-05	8.45	0.06154	6.90851e-05
22054	0.00062123	0.000272833	7.91813e-05									8.5	0.06154	6.80282e-05	8.5	0.06154	6.36053e-05	8.5	0.06154	6.9085e-05
22054.4	0.000174824	-7.28438e-05	0.000160004									8.55	0.06154	6.80281e-05	8.55	0.06154	6.36052e-05	8.55	0.06154	6.90849e-05
22054.7	0.000236022	8.03674e-05	0.000498048									8.6	0.06154	6.80281e-05	8.6	0.06154	6.36051e-05	8.6	0.06154	6.90849e-05
22055	0.000497119	0.00021986	0.00030673									8.65	0.06154	6.8028e-05	8.65	0.06154	6.3605e-05	8.65	0.06154	6.90848e-05
22055.4	0.000558205	0.000414256	0.000578219									8.7	0.06154	6.80279e-05	8.7	0.06154	6.36049e-05	8.7	0.06154	6.90848e-05
22055.7	0.000657184	0.000340545	0.000560429									8.75	0.06154	6.80278e-05	8.75	0.06154	6.36048e-05	8.75	0.06154	6.90847e-05
22056	0.000779198	0.000466936	0.000797624									8.8	0.06154	6.80278e-05	8.8	0.06154	6.36047e-05	8.8	0.06154	6.90846e-05
22056.3	0.000631795	0.000405151	0.000704181									8.85	0.06154	6.80277e-05	8.85	0.06154	6.36046e-05	8.85	0.06154	6.90846e-05
22056.6	0.000868908	0.000313748	0.000792445									8.9	0.06154	6.80276e-05	8.9	0.06154	6.36045e-05	8.9	0.06154	6.90845e-05
22056.9	0.000721056	0.00032179	0.000918971									8.95	0.06154	6.80275e-05	8.95	0.06154	6.36043e-05	8.95	0.06154	6.90844e-05
22057.2	0.000681356	0.000545759	0.000801032									9	0.06154	6.80274e-05	9	0.06154	6.36042e-05	9	0.06154	6.90844e-05
22057.4	0.000641028	0.000620053	0.000795369									9.05	0.06154	6.80274e-05	9.05	0.06154	6.36041e-05	9.05	0.06154	6.90843e-05
22057.7	0.000800938	0.000537812	0.000866237									9.1	0.06154	6.80273e-05	9.1	0.06154	6.3604e-05	9.1	0.06154	6.90842e-05
22058	0.0004618	0.00066697	0.000735187									9.15	0.06154	6.80272e-05	9.15	0.06154	6.36039e-05	9.15	0.06154	6.90842e-05
22058.4	0.000344911	0.000738885	0.000969743									9.2	0.06154	6.80271e-05	9.2	0.06154	6.36038e-05	9.2	0.06154	6.90841e-05
22058.6	0.000859217	0.000768866	0.00117									9.25	0.06154	6.8027e-05	9.25	0.06154	6.36037e-05	9.25	0.06154	6.9084e-05
22059	0.00116	0.000709556	0.00134									9.3	0.06154	6.8027e-05	9.3	0.06154	6.36036e-05	9.3	0.06154	6.90839e-05
22059.3	0.000996302	0.000670947	0.00149									9.35	0.06154	6.80269e-05	9.35	0.06154	6.36035e-05	9.35	0.06154	6.90839e-05
22059.6	0.000918264	0.000851536	0.0011									9.4	0.06154	6.80268e-05	9.4	0.06154	6.36034e-05	9.4	0.06154	6.90838e-05
22059.9	0.00117	0.000938183	0.00103									9.45	0.06154	6.80267e-05	9.45	0.06154	6.36033e-05	9.45	0.06154	6.90837e-05
22060.2	0.000793703	0.001	0.0013									9.5	0.06154	6.80266e-05	9.5	0.06154	6.36032e-05	9.5	0.06154	6.90837e-05
22060.5	0.0012	0.00109	0.00125									9.55	0.06154	6.80265e-05	9.55	0.06154	6.3603e-05	9.55	0.06154	6.90836e-05
22060.8	0.00131	0.00119	0.00127									9.6	0.06154	6.80264e-05	9.6	0.06154	6.36029e-05	9.6	0.06154	6.90835e-05
22061.1	0.00123	0.00118	0.00142									9.65	0.06154	6.80264e-05	9.65	0.06154	6.36028e-05	9.65	0.06154	6.90834e-05
22061.5	0.00128	0.00111	0.00183									9.7	0.06154	6.80263e-05	9.7	0.06154	6.36027e-05	9.7	0.06154	6.90833e-05
22061.8	0.00127	0.00125	0.00153									9.75	0.06154	6.80262e-05	9.75	0.06154	6.36026e-05	9.75	0.06154	6.90833e-05
22062.1	0.000988436	0.00122	0.00123									9.8	0.06154	6.80261e-05	9.8	0.06154	6.36025e-05	9.8	0.06154	6.90832e-05
22062.5	0.00161	0.00131	0.00161									9.85	0.06154	6.8026e-05	9.85	0.06154	6.36024e-05	9.85	0.06154	6.90831e-05
22062.9	0.00156	0.00128	0.00162									9.9	0.06154	6.80259e-05	9.9	0.06154	6.36022e-05	9.9	0.06154	6.9083e-05
22063.2	0.00192	0.00133	0.00172									9.95	0.06154	6.80258e-05	9.95	0.06154	6.36021e-05	9.95	0.06154	6.9083e-05
22063.6	0.00171	0.00145	0.00182									10	0.06154	6.80257e-05	10	0.06154	6.3602e-05	10	0.06154	6.90829e-05
22064.1	0.00201	0.00136	0.00149									10.05	0.06154	6.80256e-05	10.05	0.06154	6.36019e-05	10.05	0.06154	6.90828e-05
22064.5	0.00241	0.00132	0.00184									10.1	0.06154	6.80255e-05	10.1	0.06154	6.36018e-05	10.1	0.06154	6.90827e-05
22064.9	0.0022	0.00175	0.00162									10.15	0.06154	6.80255e-05	10.15	0.06154	6.36017e-05	10.15	0.06154	6.90826e-05
22065.3	0.00202	0.00198	0.00192									10.2	0.06154	6.80254e-05	10.2	0.06154	6.36015e-05	10.2	0.06154	6.90825e-05
22065.7	0.00194	0.00167	0.00215									10.25	0.06154	6.80253e-05	10.25	0.06154	6.36014e-05	10.25	0.06154	6.90825e-05
22066.1	0.00233	0.00187	0.00233									10.3	0.06154	6.80252e-05	10.3	0.06154	6.36013e-05	10.3	0.06154	6.90824e-05
22066.5	0.00226	0.00203	0.0022									10.35	0.06154	6.80251e-05	10.35	0.06154	6.36012e-05	10.35	0.06154	6.90823e-05
22066.9	0.00216	0.00199	0.00239									10.4	0.06154	6.8025e-05	10.4	0.06154	6.3601e-05	10.4	0.06154	6.90822e-05
22067.3	0.00221	0.00219	0.00207									10.45	0.06154	6.80249e-05	10.45	0.06154	6.36009e-05	10.45	0.06154	6.90821e-05
22067.7	0.00244	0.00188	0.00253									10.5	0.06154	6.80248e-05	10.5	0.06154	6.36008e-05	10.5	0.06154	6.9082e-05
22068	0.00243	0.00202	0.00228									10.55	0.06154	6.80247e-05	10.55	0.06154	6.36007e-05	10.55	0.06154	6.90819e-05
22068.4	0.00246	0.00226	0.00248									10.6	0.06154	6.80246e-05	10.6	0.06154	6.36005e-05	10.6	0.06154	6.90818e-05
22068.8	0.00249	0.00228	0.00254									10.65	0.06154	6.80245e-05	10.65	0.06154	6.36004e-05	10.65	0.06154	6.90817e-05
22069.2	0.00291	0.00244	0.00239									10.7	0.06154	6.80244e-05	10.7	0.06154	6.36003e-05	10.7	0.06154	6.90817e-05
22069.6	0.00262	0.00244	0.00267									10.75	0.06154	6.80243e-05	10.75	0.06154	6.36002e-05	10.75	0.06154	6.90816e-05
22070	0.00327	0.00248	0.00277									10.8	0.06154	6.80242e-05	10.8	0.06154	6.36e-05	10.8	0.06154	6.90815e-05
22070.4	0.00285	0.00243	0.00297									10.85	0.06154	6.80241e-05	10.85	0.06154	6.35999e-05	10.85	0.06154	6.90814e-05
22070.8	0.0031	0.00269	0.00273									10.9	0.06154	6.8024e-05	10.9	0.06154	6.35998e-05	10.9	0.06154	6.90813e-05
22071.2	0.00295	0.00274	0.00318									10.95	0.06154	6.80238e-05	10.95	0.06154	6.35996e-05	10.95	0.06154	6.90812e-05
22071.6	0.00314	0.00291	0.00324									11	0.06154	6.80237e-05	11	0.06154	6.35995e-05	11	0.06154	6.90811e-05
22072	0.0031	0.00298	0.00317									11.05	0.06154	6.80236e-05	11.05	0.06154	6.35994e-05	11.05	0.06154	6.9081e-05
22072.3	0.00338	0.00305	0.00349									11.1	0.06154	6.80235e-05	11.1	0.06154	6.35993e-05	11.1	0.06154	6.90809e-05
22072.7	0.00333	0.00318	0.00364									11.15	0.06154	6.80234e-05	11.15	0.06154	6.35991e-05	11.15	0.06154	6.90808e-05
22073.1	0.00358	0.00319	0.00348									11.2	0.06154	6.80233e-05	11.2	0.06154	6.3599e-05	11.2	0.06154	6.90807e-05
22073.4	0.00359	0.00316	0.00337									11.25	0.06154	6.80232e-05	11.25	0.06154	6.35988e-05	11.25	0.06154	6.90806e-05
22073.8	0.00374	0.00331	0.00398									11.3	0.06154	6.80231e-05	11.3	0.06154	6.35987e-05	11.3	0.06154	6.90805e-05
22074.2	0.00385	0.00335	0.00399									11.35	0.06154	6.8023e-05	11.35	0.06154	6.35986e-05	11.35	0.06154	6.90804e-05
22074.5	0.00385	0.00358	0.00404									11.4	0.06154	6.80229e-05	11.4	0.06154	6.35984e-05	11.4	0.06154	6.90803e-05
22074.9	0.00404	0.00365	0.00406									11.45	0.06154	6.80228e-05	11.45	0.06154	6.35983e-05	11.45	0.06154	6.90802e-05
22075.2	0.00451	0.0038	0.00432									11.5	0.06154	6.80226e-05	11.5	0.06154	6.35982e-05	11.5	0.06154	6.90801e-05
22075.6	0.00432	0.00384	0.00413									11.55	0.06154	6.80225e-05	11.55	0.06154	6.3598e-05	11.55	0.06154	6.908e-05
22076	0.00456	0.00402	0.00439									11.6	0.06154	6.80224e-05	11.6	0.06154	6.35979e-05	11.6	0.06154	6.90799e-05
22076.3	0.00435	0.0042	0.00475									11.65	0.06154	6.80223e-05	11.65	0.06154	6.35978e-05	11.65	0.06154	6.90798e-05
22076.7	0.00446	0.00433	0.00474									11.7	0.06154	6.80222e-05	11.7	0.06154	6.35976e-05	11.7	0.06154	6.90797e-05
22077	0.00477	0.00432	0.00487									11.75	0.06154	6.80221e-05	11.75	0.06154	6.35975e-05	11.75	0.06154	6.90796e-05
22077.3	0.00478	0.00451	0.00503									11.8	0.06154	6.8022e-05	11.8	0.06154	6.35973e-05	11.8	0.06154	6.90795e-05
22077.6	0.00462	0.00456	0.00481									11.85	0.06154	6.80218e-05	11.85	0.06154	6.35972e-05	11.85	0.06154	6.90794e-05
22077.9	0.00546	0.00483	0.00493									11.9	0.06154	6.80217e-05	11.9	0.06154	6.3597e-05	11.9	0.06154	6.90793e-05
22078.3	0.00521	0.00486	0.00529									11.95	0.06154	6.80216e-05	11.95	0.06154	6.35969e-05	11.95	0.06154	6.90792e-05
22078.5	0.00553	0.00482	0.00522									12	0.06154	6.80215e-05	12	0.06154	6.35968e-05	12	0.06154	6.9079e-05
22078.8	0.0054	0.0051	0.00542									12.05	0.06154	6.80214e-05	12.05	0.06154	6.35966e-05	12.05	0.06154	6.90789e-05
22079.1	0.00562	0.00529	0.00568									12.1	0.06154	6.80212e-05	12.1	0.06154	6.35965e-05	12.1	0.06154	6.90788e-05
22079.4	0.00624	0.00531	0.00579									12.15	0.06154	6.80211e-05	12.15	0.06154	6.35963e-05	12.15	0.06154	6.90787e-05
22079.7	0.00583	0.00527	0.00603									12.2	0.06154	6.8021e-05	12.2	0.06154	6.35962e-05	12.2	0.06154	6.90786e-05
22080	0.00599	0.00552	0.00596									12.25	0.06154	6.80209e-05	12.25	0.06154	6.3596e-05	12.25	0.06154	6.90785e-05
22080.3	0.00616	0.00585	0.00622									12.3	0.06154	6.80207e-05	12.3	0.06154	6.35959e-05	12.3	0.06154	6.90784e-05
22080.6	0.00632	0.00599	0.00635									12.35	0.06154	6.80206e-05	12.35	0.06154	6.35957e-05	12.35	0.06154	6.90783e-05
22080.9	0.00647	0.0062	0.00664									12.4	0.06154	6.80205e-05	12.4	0.06154	6.35956e-05	12.4	0.06154	6.90781e-05
22081.2	0.00636	0.00626	0.00663									12.45	0.06154	6.80204e-05	12.45	0.06154	6.35954e-05	12.45	0.06154	6.9078e-05
22081.6	0.00679	0.00638	0.00706									12.5	0.06154	6.80202e-05	12.5	0.06154	6.35953e-05	12.5	0.06154	6.90779e-05
22081.9	0.00708	0.00655	0.00693									12.55	0.06154	6.80201e-05	12.55	0.06154	6.35951e-05	12.55	0.06154	6.90778e-05
22082.2	0.00719	0.00678	0.00697									12.6	0.06154	6.802e-05	12.6	0.06154	6.3595e-05	12.6	0.06154	6.90777e-05
22082.5	0.00727	0.00691	0.00744									12.65	0.06154	6.80199e-05	12.65	0.06154	6.35948e-05	12.65	0.06154	6.90776e-05
22082.8	0.00739	0.00722	0.00756									12.7	0.06154	6.80197e-05	12.7	0.06154	6.35947e-05	12.7	0.06154	6.90774e-05
22083.1	0.00767	0.00709	0.0078									12.75	0.06154	6.80196e-05	12.75	0.06154	6.35945e-05	12.75	0.06154	6.90773e-05
22083.4	0.0076	0.00728	0.00802									12.8	0.06154	6.80195e-05	12.8	0.06154	6.35944e-05	12.8	0.06154	6.90772e-05
22083.8	0.00763	0.00765	0.00774									12.85	0.06154	6.80193e-05	12.85	0.06154	6.35942e-05	12.85	0.06154	6.90771e-05
22084.1	0.00848	0.00803	0.00844									12.9	0.06154	6.80192e-05	12.9	0.06154	6.35941e-05	12.9	0.06154	6.9077e-05
22084.4	0.00871	0.00783	0.00832									12.95	0.06154	6.80191e-05	12.95	0.06154	6.35939e-05	12.95	0.06154	6.90768e-05
22084.8	0.00853	0.00828	0.00888									13	0.06154	6.80189e-05	13	0.06154	6.35937e-05	13	0.06154	6.90767e-05
22085.2	0.00884	0.00842	0.00909									13.05	0.06154	6.80188e-05	13.05	0.06154	6.35936e-05	13.05	0.06154	6.90766e-05
22085.6	0.00889	0.00859	0.00901									13.1	0.06154	6.80187e-05	13.1	0.06154	6.35934e-05	13.1	0.06154	6.90765e-05
22086	0.00935	0.00891	0.00924									13.15	0.06154	6.80185e-05	13.15	0.06154	6.35933e-05	13.15	0.06154	6.90763e-05
22086.4	0.00955	0.00913	0.00966									13.2	0.06154	6.80184e-05	13.2	0.06154	6.35931e-05	13.2	0.06154	6.90762e-05
22086.8	0.00946	0.00945	0.00977									13.25	0.06154	6.80183e-05	13.25	0.06154	6.35929e-05	13.25	0.06154	6.90761e-05
22087.2	0.00986	0.00953	0.01006									13.3	0.06154	6.80181e-05	13.3	0.06154	6.35928e-05	13.3	0.06154	6.9076e-05
22087.6	0.00983	0.0096	0.0106									13.35	0.06154	6.8018e-05	13.35	0.06154	6.35926e-05	13.35	0.06154	6.90758e-05
22088	0.0104	0.01014	0.01059									13.4	0.06154	6.80178e-05	13.4	0.06154	6.35925e-05	13.4	0.06154	6.90757e-05
22088.4	0.01066	0.01032	0.01074									13.45	0.06154	6.80177e-05	13.45	0.06154	6.35923e-05	13.45	0.06154	6.90756e-05
22088.8	0.01083	0.01027	0.01106									13.5	0.06154	6.80176e-05	13.5	0.06154	6.35921e-05	13.5	0.06154	6.90754e-05
22089.2	0.01122	0.01045	0.01144									13.55	0.06154	6.80174e-05	13.55	0.06154	6.3592e-05	13.55	0.06154	6.90753e-05
22089.6	0.01133	0.01092	0.01169									13.6	0.06154	6.80173e-05	13.6	0.06154	6.35918e-05	13.6	0.06154	6.90752e-05
22090	0.0119	0.01124	0.01192									13.65	0.06154	6.80171e-05	13.65	0.06154	6.35916e-05	13.65	0.06154	6.90751e-05
22090.3	0.01206	0.01151	0.0122									13.7	0.06154	6.8017e-05	13.7	0.06154	6.35915e-05	13.7	0.06154	6.90749e-05
22090.7	0.01235	0.01187	0.0124									13.75	0.06154	6.80169e-05	13.75	0.06154	6.35913e-05	13.75	0.06154	6.90748e-05
22091.1	0.01288	0.01188	0.01265									13.8	0.06154	6.80167e-05	13.8	0.06154	6.35911e-05	13.8	0.06154	6.90747e-05
22091.5	0.01304	0.01236	0.01311									13.85	0.06154	6.80166e-05	13.85	0.06154	6.3591e-05	13.85	0.06154	6.90745e-05
22091.9	0.01341	0.01273	0.01339									13.9	0.06154	6.80164e-05	13.9	0.06154	6.35908e-05	13.9	0.06154	6.90744e-05
22092.3	0.01327	0.01289	0.01366									13.95	0.06154	6.80163e-05	13.95	0.06154	6.35906e-05	13.95	0.06154	6.90742e-05
22092.7	0.01383	0.01327	0.01415									14	0.06154	6.80161e-05	14	0.06154	6.35905e-05	14	0.06154	6.90741e-05
22093.1	0.01447	0.01373	0.01441									14.05	0.06154	6.8016e-05	14.05	0.06154	6.35903e-05	14.05	0.06154	6.9074e-05
22093.5	0.01471	0.01408	0.01478									14.1	0.06154	6.80158e-05	14.1	0.06154	6.35901e-05	14.1	0.06154	6.90738e-05
22093.9	0.01483	0.01416	0.01495									14.15	0.06154	6.80157e-05	14.15	0.06154	6.35899e-05	14.15	0.06154	6.90737e-05
22094.3	0.01516	0.0146	0.01546									14.2	0.06154	6.80155e-05	14.2	0.06154	6.35898e-05	14.2	0.06154	6.90736e-05
22094.6	0.01568	0.01517	0.01594									14.25	0.06154	6.80154e-05	14.25	0.06154	6.35896e-05	14.25	0.06154	6.90734e-05
22095	0.01638	0.01553	0.01614									14.3	0.06154	6.80152e-05	14.3	0.06154	6.35894e-05	14.3	0.06154	6.90733e-05
22095.4	0.01663	0.01588	0.01667									14.35	0.06154	6.80151e-05	14.35	0.06154	6.35893e-05	14.35	0.06154	6.90731e-05
22095.7	0.01701	0.01637	0.01711									14.4	0.06154	6.80149e-05	14.4	0.06154	6.35891e-05	14.4	0.06154	6.9073e-05
22096.1	0.01786	0.01664	0.01743									14.45	0.06154	6.80148e-05	14.45	0.06154	6.35889e-05	14.45	0.06154	6.90729e-05
22096.4	0.01793	0.01708	0.01797									14.5	0.06154	6.80146e-05	14.5	0.06154	6.35887e-05	14.5	0.06154	6.90727e-05
22096.8	0.01847	0.0177	0.01838									14.55	0.06154	6.80145e-05	14.55	0.06154	6.35886e-05	14.55	0.06154	6.90726e-05
22097.2	0.01922	0.01801	0.01892									14.6	0.06154	6.80143e-05	14.6	0.06154	6.35884e-05	14.6	0.06154	6.90724e-05
22097.5	0.01927	0.01866	0.01957									14.65	0.06154	6.80142e-05	14.65	0.06154	6.35882e-05	14.65	0.06154	6.90723e-05
22097.9	0.01973	0.01921	0.02007									14.7	0.06154	6.8014e-05	14.7	0.06154	6.3588e-05	14.7	0.06154	6.90721e-05
22098.2	0.02029	0.01973	0.02044									14.75	0.06154	6.80138e-05	14.75	0.06154	6.35878e-05	14.75	0.06154	6.9072e-05
22098.6	0.02059	0.01996	0.02095									14.8	0.06154	6.80137e-05	14.8	0.06154	6.35877e-05	14.8	0.06154	6.90718e-05
22098.9	0.02151	0.02066	0.0216									14.85	0.06154	6.80135e-05	14.85	0.06154	6.35875e-05	14.85	0.06154	6.90717e-05
22099.3	0.02202	0.02128	0.02204									14.9	0.06154	6.80134e-05	14.9	0.06154	6.35873e-05	14.9	0.06154	6.90715e-05
22099.6	0.02292	0.02199	0.02258									14.95	0.06154	6.80132e-05	14.95	0.06154	6.35871e-05	14.95	0.06154	6.90714e-05
22099.9	0.0232	0.02237	0.02349									15	0.06154	6.8013e-05	15	0.06154	6.35869e-05	15	0.06154	6.90712e-05
22100.2	0.02378	0.02312	0.02415									0	0.09231	2.00246e-05	0	0.09231	2.60231e-05	0	0.09231	1.80019e-05
22100.5	0.02494	0.02368	0.02487									0.05	0.09231	2.00202e-05	0.05	0.09231	2.60188e-05	0.05	0.09231	1.79977e-05
22100.8	0.02557	0.02465	0.02548									0.1	0.09231	2.00157e-05	0.1	0.09231	2.60146e-05	0.1	0.09231	1.79935e-05
22101.1	0.02609	0.02526	0.02597									0.15	0.09231	2.00113e-05	0.15	0.09231	2.60103e-05	0.15	0.09231	1.79893e-05
22101.4	0.02707	0.02615	0.02673									0.2	0.09231	2.00068e-05	0.2	0.09231	2.60061e-05	0.2	0.09231	1.79851e-05
22101.7	0.02748	0.02672	0.02753									0.25	0.09231	2.00024e-05	0.25	0.09231	2.60018e-05	0.25	0.09231	1.79809e-05
22102	0.02855	0.02743	0.02851									0.3	0.09231	1.99979e-05	0.3	0.09231	2.59976e-05	0.3	0.09231	1.79767e-05
22102.3	0.02923	0.02821	0.02929									0.35	0.09231	1.99934e-05	0.35	0.09231	2.59933e-05	0.35	0.09231	1.79725e-05
22102.6	0.03046	0.02925	0.03015									0.4	0.09231	1.9989e-05	0.4	0.09231	2.5989e-05	0.4	0.09231	1.79683e-05
22102.9	0.03081	0.03025	0.03139									0.45	0.09231	1.99845e-05	0.45	0.09231	2.59847e-05	0.45	0.09231	1.79641e-05
22103.2	0.03225	0.03143	0.03224									0.5	0.09231	1.998e-05	0.5	0.09231	2.59804e-05	0.5	0.09231	1.79599e-05
22103.5	0.03306	0.0322	0.03338									0.55	0.09231	1.99755e-05	0.55	0.09231	2.59761e-05	0.55	0.09231	1.79557e-05
22103.8	0.03402	0.03333	0.0343									0.6	0.09231	1.9971e-05	0.6	0.09231	2.59718e-05	0.6	0.09231	1.79515e-05
22104.1	0.03547	0.0344	0.0356									0.65	0.09231	1.99665e-05	0.65	0.09231	2.59675e-05	0.65	0.09231	1.79472e-05
22104.5	0.03671	0.03571	0.03682									0.7	0.09231	1.9962e-05	0.7	0.09231	2.59632e-05	0.7	0.09231	1.7943e-05
22104.8	0.03792	0.03704	0.03824									0.75	0.09231	1.99575e-05	0.75	0.09231	2.59588e-05	0.75	0.09231	1.79388e-05
22105.1	0.0391	0.03845	0.03936									0.8	0.09231	1.9953e-05	0.8	0.09231	2.59545e-05	0.8	0.09231	1.79345e-05
22105.4	0.04081	0.03957	0.04107									0.85	0.09231	1.99485e-05	0.85	0.09231	2.59501e-05	0.85	0.09231	1.79303e-05
22105.7	0.04228	0.04102	0.04261									0.9	0.09231	1.99439e-05	0.9	0.09231	2.59458e-05	0.9	0.09231	1.7926e-05
22106	0.04377	0.04287	0.04417									0.95	0.09231	1.99394e-05	0.95	0.09231	2.59414e-05	0.95	0.09231	1.79218e-05
22106.4	0.04525	0.04467	0.04575									1	0.09231	1.99349e-05	1	0.09231	2.5937e-05	1	0.09231	1.79175e-05
22106.7	0.0475	0.04656	0.04786									1.05	0.09231	1.99303e-05	1.05	0.09231	2.59327e-05	1.05	0.09231	1.79133e-05
22107.1	0.04929	0.04842	0.05002									1.1	0.09231	1.99258e-05	1.1	0.09231	2.59283e-05	1.1	0.09231	1.7909e-05
22107.5	0.05157	0.05058	0.05206									1.15	0.09231	1.99212e-05	1.15	0.09231	2.59239e-05	1.15	0.09231	1.79048e-05
22107.9	0.05394	0.05331	0.05462									1.2	0.09231	1.99167e-05	1.2	0.09231	2.59195e-05	1.2	0.09231	1.79005e-05
22108.3	0.05683	0.05551	0.05686									1.25	0.09231	1.99121e-05	1.25	0.09231	2.59151e-05	1.25	0.09231	1.78962e-05
22108.7	0.05957	0.05868	0.05971									1.3	0.09231	1.99076e-05	1.3	0.09231	2.59106e-05	1.3	0.09231	1.78919e-05
22109.1	0.06252	0.06172	0.06301									1.35	0.09231	1.9903e-05	1.35	0.09231	2.59062e-05	1.35	0.09231	1.78877e-05
22109.5	0.06576	0.06528	0.06631									1.4	0.09231	1.98984e-05	1.4	0.09231	2.59018e-05	1.4	0.09231	1.78834e-05
22109.9	0.06957	0.06881	0.07018									1.45	0.09231	1.98939e-05	1.45	0.09231	2.58973e-05	1.45	0.09231	1.78791e-05
22110.3	0.0733	0.07307	0.0737									1.5	0.09231	1.98893e-05	1.5	0.09231	2.58929e-05	1.5	0.09231	1.78748e-05
22110.7	0.0774	0.07774	0.07798									1.55	0.09231	1.98847e-05	1.55	0.09231	2.58884e-05	1.55	0.09231	1.78705e-05
22111.1	0.08239	0.0821	0.08262									1.6	0.09231	1.98801e-05	1.6	0.09231	2.5884e-05	1.6	0.09231	1.78662e-05
22111.5	0.08693	0.08721	0.0877									1.65	0.09231	1.98755e-05	1.65	0.09231	2.58795e-05	1.65	0.09231	1.78619e-05
22111.9	0.09254	0.09335	0.09325									1.7	0.09231	1.98709e-05	1.7	0.09231	2.5875e-05	1.7	0.09231	1.78576e-05
22112.3	0.09781	0.09905	0.09902									1.75	0.09231	1.98663e-05	1.75	0.09231	2.58706e-05	1.75	0.09231	1.78533e-05
22112.7	0.10403	0.10539	0.10456									1.8	0.09231	1.98617e-05	1.8	0.09231	2.58661e-05	1.8	0.09231	1.7849e-05
22113	0.10978	0.11158	0.11081									1.85	0.09231	1.98571e-05	1.85	0.09231	2.58616e-05	1.85	0.09231	1.78447e-05
22113.5	0.1153	0.11768	0.11681									1.9	0.09231	1.98525e-05	1.9	0.09231	2.58571e-05	1.9	0.09231	1.78404e-05
22113.8	0.12153	0.12448	0.12299									1.95	0.09231	1.98478e-05	1.95	0.09231	2.58526e-05	1.95	0.09231	1.78361e-05
22114.2	0.12774	0.13057	0.12884									2	0.09231	1.98432e-05	2	0.09231	2.5848e-05	2	0.09231	1.78317e-05
22114.6	0.13355	0.1372	0.13459									2.05	0.09231	1.98386e-05	2.05	0.09231	2.58435e-05	2.05	0.09231	1.78274e-05
22115	0.13925	0.1429	0.14061									2.1	0.09231	1.98339e-05	2.1	0.09231	2.5839e-05	2.1	0.09231	1.78231e-05
22115.4	0.14556	0.14852	0.14629									2.15	0.09231	1.98293e-05	2.15	0.09231	2.58344e-05	2.15	0.09231	1.78188e-05
22115.8	0.15123	0.15493	0.15267									2.2	0.09231	1.98247e-05	2.2	0.09231	2.58299e-05	2.2	0.09231	1.78144e-05
[truncated: 58,048 more rows]

## Sheet: Figure 6
Figure 6a											Figure 6b						Figure 6d				Figure 6e
[truncated: 5,532 more rows]

[truncated: 12 more sheets: Figure S1, Figure S4, Figure S6, Figure S8, Figure S10, Figure S11, Figure S12, Figure S13, Figure S14, Figure S15, Figure S16, Figure S17]
